# Supplementary material for: A pan-TE map highlights transposable elements underlying domestication and agronomic traits in Asian rice
Source: Natl Sci Rev. 2024 Jun 4;11(6):nwae188. doi: 10.1093/nsr/nwae188 (PMC11221428; doi:10.1093/nsr/nwae188)
Supplement: nwae188_Supplemental_Files [file nwae188_supplemental_files.zip]

Archive with 3 entries (3 files):
- Supplemental Figures.pdf
- Supplemental Materials and Methods.pdf
- Supplementarry Table.xlsx
