# Supplementary material for: A pan-TE map highlights transposable elements underlying domestication and agronomic traits in Asian rice
Source: Natl Sci Rev. 2024 Jun 4;11(6):nwae188. doi: 10.1093/nsr/nwae188 (PMC11221428; doi:10.1093/nsr/nwae188)
Supplement: nwae188_Supplemental_Files [file nwae188_supplemental_files.zip › Supplementarry Table.xlsx]

## Sheet: Table S1a
Table S1a: The summary of 250 representative rice accessions for long/next-generation sequencing.
Accession	Name	Species information		Next-generation sequencing data			Long reads sequencing data		Genome sequence
				Data sources of DNA	reads of RNA-seq reads of RNA-seq.		Nanopore/Pacbio	Data sources of DNA	Chromosome-level	Data sources of genome
NH001	Heibiao	O. sativa japonica		Shang et al., 2022	Shang et al., 2022		Nanopore	Shang et al., 2022	NO	NO
NH002	Sansuijin	O. sativa japonica		Shang et al., 2022	Shang et al., 2022		Nanopore	Shang et al., 2022	NO	NO
NH003	Zaoshengbai	O. sativa japonica		Shang et al., 2022	Shang et al., 2022		Nanopore	Shang et al., 2022	NO	NO
NH005	Wanshi	O. sativa japonica		Shang et al., 2022	Shang et al., 2022		Nanopore	Shang et al., 2022	NO	NO
NH006	Yikong	O. sativa indica		Shang et al., 2022	Shang et al., 2022		Nanopore	Shang et al., 2022	NO	NO
NH007	Baxiang	O. sativa indica		Shang et al., 2022	Shang et al., 2022		Nanopore	Shang et al., 2022	NO	NO
NH008	Vietnam Zaodao	O. sativa indica		Shang et al., 2022	Shang et al., 2022		Nanopore	Shang et al., 2022	NO	NO
NH009	Malaihong	O. sativa indica		Shang et al., 2022	Shang et al., 2022		Nanopore	Shang et al., 2022	NO	NO
NH010	CO 22	O. sativa indica		Shang et al., 2022	Shang et al., 2022		Nanopore	Shang et al., 2022	NO	NO
NH011	2037(Rajahamsal)	O. sativa indica		Shang et al., 2022	Shang et al., 2022		Nanopore	Shang et al., 2022	NO	NO
NH012	Sri Lanka 1	O. sativa indica		Shang et al., 2022	Shang et al., 2022		Nanopore	Shang et al., 2022	NO	NO
NH013	Wuziluosi 215	O. sativa japonica		Shang et al., 2022	Shang et al., 2022		Nanopore	Shang et al., 2022	NO	NO
NH014	Kahamu	O. sativa indica		Shang et al., 2022	Shang et al., 2022		Nanopore	Shang et al., 2022	NO	NO
NH016	Aerjituo	O. sativa japonica		Shang et al., 2022	Shang et al., 2022		Nanopore	Shang et al., 2022	NO	NO
NH017	American Huangkedao	O. sativa japonica		Shang et al., 2022	Shang et al., 2022		Nanopore	Shang et al., 2022	NO	NO
NH018	Buleida A-75	O. sativa indica		Shang et al., 2022	Shang et al., 2022		Nanopore	Shang et al., 2022	NO	NO
NH019	Seln 244A6-20	O. sativa indica		Shang et al., 2022	Shang et al., 2022		Nanopore	Shang et al., 2022	NO	NO
NH021	Xianluosichi	O. sativa indica		Shang et al., 2022	Shang et al., 2022		Nanopore	Shang et al., 2022	NO	NO
NH022	Djanda Mandja	O. sativa japonica		Shang et al., 2022	Shang et al., 2022		Nanopore	Shang et al., 2022	NO	NO
NH024	C 894-21	O. sativa indica		Shang et al., 2022	Shang et al., 2022		Nanopore	Shang et al., 2022	NO	NO
NH025	IR 10179-23-1-3	O. sativa indica		Shang et al., 2022	Shang et al., 2022		Nanopore	Shang et al., 2022	NO	NO
NH026	Dumai	O. sativa aus		Shang et al., 2022	Shang et al., 2022		Nanopore	Shang et al., 2022	NO	NO
NH027	Jaibattey	O. sativa indica		Shang et al., 2022	Shang et al., 2022		Nanopore	Shang et al., 2022	NO	NO
NH028	Rohini	O. sativa indica		Shang et al., 2022	Shang et al., 2022		Nanopore	Shang et al., 2022	NO	NO
NH029	BW 293-2	O. sativa indica		Shang et al., 2022	Shang et al., 2022		Nanopore	Shang et al., 2022	NO	NO
NH030	Albania Rice	O. sativa japonica		Shang et al., 2022	Shang et al., 2022		Nanopore	Shang et al., 2022	NO	NO
NH033	Nanoay P.A	O. sativa japonica		Shang et al., 2022	Shang et al., 2022		Nanopore	Shang et al., 2022	NO	NO
NH034	Nabated A Smar	O. sativa japonica		Shang et al., 2022	Shang et al., 2022		Nanopore	Shang et al., 2022	NO	NO
NH035	IRAT 10	O. sativa indica		Shang et al., 2022	Shang et al., 2022		Nanopore	Shang et al., 2022	NO	NO
NH036	K 24	O. sativa indica		Shang et al., 2022	Shang et al., 2022		Nanopore	Shang et al., 2022	NO	NO
NH038	Qianchonglang2	O. sativa japonica		Wang et al., 2020	Shang et al., 2022		Nanopore	Shang et al., 2022	NO	NO
NH039	Gongchengxiang	O. sativa japonica		Shang et al., 2022	Shang et al., 2022		Nanopore	Shang et al., 2022	NO	NO
NH040	Qiutianxiaoting	O. sativa japonica		Shang et al., 2022	Shang et al., 2022		Nanopore	Shang et al., 2022	NO	NO
NH041	Zhenfu 8	O. sativa japonica		Shang et al., 2022	Shang et al., 2022		Nanopore	Shang et al., 2022	NO	NO
NH042	CISOKAN	O. sativa indica		Shang et al., 2022	Shang et al., 2022		Nanopore	Shang et al., 2022	NO	NO
NH044	GZ 1368-5-4	O. sativa indica		Shang et al., 2022	Shang et al., 2022		Nanopore	Shang et al., 2022	NO	NO
NH045	J34	O. sativa indica		Shang et al., 2022	Shang et al., 2022		Nanopore	Shang et al., 2022	NO	NO
NH046	80A97YR303-304-1-3	O. sativa japonica		Shang et al., 2022	Shang et al., 2022		Nanopore	Shang et al., 2022	NO	NO
NH047	80050YR72136-43	O. sativa japonica		Shang et al., 2022	Shang et al., 2022		Nanopore	Shang et al., 2022	NO	NO
NH048	YR196	O. sativa japonica		Shang et al., 2022	Shang et al., 2022		Nanopore	Shang et al., 2022	NO	NO
NH051	Nanjing 11	O. sativa indica		Shang et al., 2022	Shang et al., 2022		Nanopore	Shang et al., 2022	NO	NO
NH052	Aijiaonante	O. sativa indica		Shang et al., 2022	Shang et al., 2022		Nanopore	Shang et al., 2022	NO	NO
NH053	Guangluai 4	O. sativa indica		Shang et al., 2022	Shang et al., 2022		Nanopore	Shang et al., 2022	NO	NO
NH054	Nantehao	O. sativa indica		Shang et al., 2022	Shang et al., 2022		Nanopore	Shang et al., 2022	NO	NO
NH055	Guizhao 2	O. sativa indica		Shang et al., 2022	Shang et al., 2022		Nanopore	Shang et al., 2022	NO	NO
NH056	Xiangzaoxian 7	O. sativa indica		Shang et al., 2022	Shang et al., 2022		Nanopore	Shang et al., 2022	NO	NO
NH057	Huangsiguizhan	O. sativa indica		Shang et al., 2022	Shang et al., 2022		Nanopore	Shang et al., 2022	NO	NO
NH058	Funingzipigengzi	O. sativa indica		Shang et al., 2022	Shang et al., 2022		Nanopore	Shang et al., 2022	NO	NO
NH060	Dandongludao	O. sativa japonica		Shang et al., 2022	Shang et al., 2022		Nanopore	Shang et al., 2022	NO	NO
NH061	Laoguangtou 83	O. sativa japonica		Shang et al., 2022	Shang et al., 2022		Nanopore	Shang et al., 2022	NO	NO
NH062	Muxiqiu	O. sativa japonica		Shang et al., 2022	Shang et al., 2022		Nanopore	Shang et al., 2022	NO	NO
NH063	Qiuqianbai	O. sativa indica		Shang et al., 2022	Shang et al., 2022		Nanopore	Shang et al., 2022	NO	NO
NH064	Jinxibai2	O. sativa indica		Shang et al., 2022	Shang et al., 2022		Nanopore	Shang et al., 2022	NO	NO
NH065	Taishannuo	O. sativa indica		Shang et al., 2022	Shang et al., 2022		Nanopore	Shang et al., 2022	NO	NO
NH066	Jinbaoyin	O. sativa indica		Shang et al., 2022	Shang et al., 2022		Nanopore	Shang et al., 2022	NO	NO
NH067	Minbeiwanxian	O. sativa indica		Shang et al., 2022	Shang et al., 2022		Nanopore	Shang et al., 2022	NO	NO
NH069	Esiniu	O. sativa indica		Shang et al., 2022	Shang et al., 2022		Nanopore	Shang et al., 2022	NO	NO
NH070	Heidu 4	O. sativa indica		Shang et al., 2022	Shang et al., 2022		Nanopore	Shang et al., 2022	NO	NO
NH072	WYJ7	O. sativa japonica		Wang et al., 2020	Shang et al., 2022		Nanopore	Shang et al., 2022	NO	NO
NH073	Bawangbian 1	O. sativa indica		Shang et al., 2022	Shang et al., 2022		Nanopore	Shang et al., 2022	NO	NO
NH074	Xugunuo	O. sativa indica		Shang et al., 2022	Shang et al., 2022		Nanopore	Shang et al., 2022	NO	NO
NH075	Muguanuo	Not sure		Shang et al., 2022	Shang et al., 2022		Nanopore	Shang et al., 2022	NO	NO
NH076	San**Qishiluo	O. sativa indica		Shang et al., 2022	Shang et al., 2022		Nanopore	Shang et al., 2022	NO	NO
NH077	Qitoubaigu3	O. sativa indica		Shang et al., 2022	Shang et al., 2022		Nanopore	Shang et al., 2022	NO	NO
NH079	Xiaohonggu	O. sativa indica		Shang et al., 2022	Shang et al., 2022		Nanopore	Shang et al., 2022	NO	NO
NH080	Gongju 73	O. sativa indica		Shang et al., 2022	Shang et al., 2022		Nanopore	Shang et al., 2022	NO	NO
NH081	Qitougu	O. sativa indica		Shang et al., 2022	Shang et al., 2022		Nanopore	Shang et al., 2022	NO	NO
NH082	Zinuo	O. sativa indica		Shang et al., 2022	Shang et al., 2022		Nanopore	Shang et al., 2022	NO	NO
NH083	Mowangguneiza	O. sativa indica		Shang et al., 2022	Shang et al., 2022		Nanopore	Shang et al., 2022	NO	NO
NH084	Jinzhinuo4	O. sativa indica		Shang et al., 2022	Shang et al., 2022		Nanopore	Shang et al., 2022	NO	NO
NH085	Jiienuo	O. sativa indica		Shang et al., 2022	Shang et al., 2022		Nanopore	Shang et al., 2022	NO	NO
NH087	Yangkenuo	O. sativa japonica		Shang et al., 2022	Shang et al., 2022		Nanopore	Shang et al., 2022	NO	NO
NH089	Laohongdao	O. sativa japonica		Shang et al., 2022	Shang et al., 2022		Nanopore	Shang et al., 2022	NO	NO
NH090	Jiabala	O. sativa indica		Shang et al., 2022	Shang et al., 2022		Nanopore	Shang et al., 2022	NO	NO
NH091	Baoxuan 21	O. sativa indica		Shang et al., 2022	Shang et al., 2022		Nanopore	Shang et al., 2022	NO	NO
NH092	Wenxiangnuo	O. sativa indica		Shang et al., 2022	Shang et al., 2022		Nanopore	Shang et al., 2022	NO	NO
NH093	TQ	O. sativa indica		Shang et al., 2022	Shang et al., 2022		Nanopore	Shang et al., 2022	NO	NO
NH094	Xianggu	O. sativa indica		Shang et al., 2022	Shang et al., 2022		Nanopore	Shang et al., 2022	NO	NO
NH095	Lengshuigu 2	Not sure		Shang et al., 2022	Shang et al., 2022		Nanopore	Shang et al., 2022	NO	NO
NH096	Zimangfeie	O. sativa japonica		Shang et al., 2022	Shang et al., 2022		Nanopore	Shang et al., 2022	NO	NO
NH097	Liusha 1	O. sativa indica		Shang et al., 2022	Shang et al., 2022		Nanopore	Shang et al., 2022	NO	NO
NH098	Chenwan 3	O. sativa indica		Shang et al., 2022	Shang et al., 2022		Nanopore	Shang et al., 2022	NO	NO
NH099	Chengduai 3	O. sativa indica		Shang et al., 2022	Shang et al., 2022		Nanopore	Shang et al., 2022	NO	NO
NH100	Aimakang	O. sativa indica		Shang et al., 2022	Shang et al., 2022		Nanopore	Shang et al., 2022	NO	NO
NH101	Shufeng 101	O. sativa indica		Shang et al., 2022	Shang et al., 2022		Nanopore	Shang et al., 2022	NO	NO
NH103	Guangluai 15-	O. sativa indica		Shang et al., 2022	Shang et al., 2022		Nanopore	Shang et al., 2022	NO	NO
NH104	Hongwan 1	O. sativa indica		Shang et al., 2022	Shang et al., 2022		Nanopore	Shang et al., 2022	NO	NO
NH105	Luke 3	O. sativa indica		Shang et al., 2022	Shang et al., 2022		Nanopore	Shang et al., 2022	NO	NO
NH107	Zaoshuxiangheimi	O. sativa indica		Shang et al., 2022	Shang et al., 2022		Nanopore	Shang et al., 2022	NO	NO
NH109	Xiangwanxian 3	O. sativa indica		Shang et al., 2022	Shang et al., 2022		Nanopore	Shang et al., 2022	NO	NO
NH110	Zaoxian 240	O. sativa indica		Shang et al., 2022	Shang et al., 2022		Nanopore	Shang et al., 2022	NO	NO
NH111	Dangyu 5	O. sativa indica		Shang et al., 2022	Shang et al., 2022		Nanopore	Shang et al., 2022	NO	NO
NH112	Hongainuo	O. sativa indica		Shang et al., 2022	Shang et al., 2022		Nanopore	Shang et al., 2022	NO	NO
NH113	Wanlixian	O. sativa indica		Shang et al., 2022	Shang et al., 2022		Nanopore	Shang et al., 2022	NO	NO
NH114	Aizizhan	O. sativa indica		Shang et al., 2022	Shang et al., 2022		Nanopore	Shang et al., 2022	NO	NO
NH115	Xiaobaimi	O. sativa indica		Shang et al., 2022	Shang et al., 2022		Nanopore	Shang et al., 2022	NO	NO
NH116	Yanshuichi	O. sativa indica		Shang et al., 2022	Shang et al., 2022		Nanopore	Shang et al., 2022	NO	NO
NH117	Xishi 15	O. sativa japonica		Shang et al., 2022	Shang et al., 2022		Nanopore	Shang et al., 2022	NO	NO
NH118	Honggenghangu3	O. sativa indica		Shang et al., 2022	Shang et al., 2022		Nanopore	Shang et al., 2022	NO	NO
NH119	Yuyannuo	O. sativa japonica		Shang et al., 2022	Shang et al., 2022		Nanopore	Shang et al., 2022	NO	NO
NH120	80B	O. sativa indica		Shang et al., 2022	Shang et al., 2022		Nanopore	Shang et al., 2022	NO	NO
NH122	IR 661-1	O. sativa indica		Shang et al., 2022	Shang et al., 2022		Nanopore	Shang et al., 2022	NO	NO
NH123	Pei C122	O. sativa indica		Shang et al., 2022	Shang et al., 2022		Nanopore	Shang et al., 2022	NO	NO
NH125	Ninghui 21	O. sativa japonica		Shang et al., 2022	Shang et al., 2022		Nanopore	Shang et al., 2022	NO	NO
NH128	Teqingxuanhui	O. sativa indica		Shang et al., 2022	Shang et al., 2022		Nanopore	Shang et al., 2022	NO	NO
NH129	JWR 221	O. sativa indica		Shang et al., 2022	Shang et al., 2022		Nanopore	Shang et al., 2022	NO	NO
NH130	Baikehanhe	O. sativa indica		Shang et al., 2022	Shang et al., 2022		Nanopore	Shang et al., 2022	NO	NO
NH131	Lengshuinuo	O. sativa japonica		Shang et al., 2022	Shang et al., 2022		Nanopore	Shang et al., 2022	NO	NO
NH132	Haoxiang	O. sativa indica		Shang et al., 2022	Shang et al., 2022		Nanopore	Shang et al., 2022	NO	NO
NH133	L 301B	O. sativa indica		Shang et al., 2022	Shang et al., 2022		Nanopore	Shang et al., 2022	NO	NO
NH134	Jinnante 43B	O. sativa indica		Shang et al., 2022	Shang et al., 2022		Nanopore	Shang et al., 2022	NO	NO
NH135	Zaoshunonghu 6	O. sativa japonica		Shang et al., 2022	Shang et al., 2022		Nanopore	Shang et al., 2022	NO	NO
NH136	Qingsiai 16B	O. sativa indica		Shang et al., 2022	Shang et al., 2022		Nanopore	Shang et al., 2022	NO	NO
NH137	Liming B	O. sativa japonica		Shang et al., 2022	Shang et al., 2022		Nanopore	Shang et al., 2022	NO	NO
NH138	Baoxie -7B	O. sativa indica		Shang et al., 2022	Shang et al., 2022		Nanopore	Shang et al., 2022	NO	NO
NH139	G Zhenshan 97B	O. sativa indica		Shang et al., 2022	Shang et al., 2022		Nanopore	Shang et al., 2022	NO	NO
NH140	Taizhongzailai 1/taizhong65	O. sativa indica		Shang et al., 2022	Shang et al., 2022		Nanopore	Shang et al., 2022	NO	NO
NH141	Yelicanghua	O. sativa japonica		Shang et al., 2022	Shang et al., 2022		Nanopore	Shang et al., 2022	NO	NO
NH142	Baigedao	O. sativa japonica		Shang et al., 2022	Shang et al., 2022		Nanopore	Shang et al., 2022	NO	NO
NH143	Liushizao	O. sativa indica		Shang et al., 2022	Shang et al., 2022		Nanopore	Shang et al., 2022	NO	NO
NH144	Qingke	O. sativa aus		Shang et al., 2022	Shang et al., 2022		Nanopore	Shang et al., 2022	NO	NO
NH145	Jianghuadao	O. sativa japonica		Shang et al., 2022	Shang et al., 2022		Nanopore	Shang et al., 2022	NO	NO
NH146	Zhuyuan	O. sativa japonica		Shang et al., 2022	Shang et al., 2022		Nanopore	Shang et al., 2022	NO	NO
NH147	Ailuyu	O. sativa japonica		Shang et al., 2022	Shang et al., 2022		Nanopore	Shang et al., 2022	NO	NO
NH148	Hongse 90	O. sativa japonica		Shang et al., 2022	Shang et al., 2022		Nanopore	Shang et al., 2022	NO	NO
NH149	Linguo	O. sativa japonica		Shang et al., 2022	Shang et al., 2022		Nanopore	Shang et al., 2022	NO	NO
NH150	Tjantajan	O. sativa indica		Shang et al., 2022	Shang et al., 2022		Nanopore	Shang et al., 2022	NO	NO
NH151	BRC 25-146-2-1	O. sativa indica		Shang et al., 2022	Shang et al., 2022		Nanopore	Shang et al., 2022	NO	NO
NH152	Keluoduo B	O. sativa japonica		Shang et al., 2022	Shang et al., 2022		Nanopore	Shang et al., 2022	NO	NO
NH153	P1790-5-1M-4-5M-1B-3M-B	O. sativa indica		Shang et al., 2022	Shang et al., 2022		Nanopore	Shang et al., 2022	NO	NO
NH155	Chimao	O. sativa japonica		Shang et al., 2022	Shang et al., 2022		Nanopore	Shang et al., 2022	NO	NO
NH156	Qingnuo Kyohatamochi	O. sativa japonica		Shang et al., 2022	Shang et al., 2022		Nanopore	Shang et al., 2022	NO	NO
NH157	CHANH 148	O. sativa indica		Shang et al., 2022	Shang et al., 2022		Nanopore	Shang et al., 2022	NO	NO
NH158	SLK 2-18-2	O. sativa indica		Shang et al., 2022	Shang et al., 2022		Nanopore	Shang et al., 2022	NO	NO
NH159	RP 1570-44-1	O. sativa indica		Shang et al., 2022	Shang et al., 2022		Nanopore	Shang et al., 2022	NO	NO
NH162	ITA 221	Not sure		Shang et al., 2022	Shang et al., 2022		Nanopore	Shang et al., 2022	NO	NO
NH164	R42	Not sure		Shang et al., 2022	Shang et al., 2022		Nanopore	Shang et al., 2022	NO	NO
NH166	ECIA 179-S13	O. sativa indica		Shang et al., 2022	Shang et al., 2022		Nanopore	Shang et al., 2022	NO	NO
NH167	PMS 10B	O. sativa indica		Shang et al., 2022	Shang et al., 2022		Nanopore	Shang et al., 2022	NO	NO
NH168	Taidongludao	O. sativa japonica		Shang et al., 2022	Shang et al., 2022		Nanopore	Shang et al., 2022	NO	NO
NH170	Jiefangxian	O. sativa indica		Shang et al., 2022	Shang et al., 2022		Nanopore	Shang et al., 2022	NO	NO
NH171	Hongmisandan	O. sativa japonica		Shang et al., 2022	Shang et al., 2022		Nanopore	Shang et al., 2022	NO	NO
NH173	Chengnongshuijing	O. sativa indica		Shang et al., 2022	Shang et al., 2022		Nanopore	Shang et al., 2022	NO	NO
NH174	Biwusheng	O. sativa indica		Shang et al., 2022	Shang et al., 2022		Nanopore	Shang et al., 2022	NO	NO
NH175	Longhuamaohu	O. sativa japonica		Shang et al., 2022	Shang et al., 2022		Nanopore	Shang et al., 2022	NO	NO
NH176	Cunsanli	O. sativa japonica		Shang et al., 2022	Shang et al., 2022		Nanopore	Shang et al., 2022	NO	NO
NH177	Aihechi	O. sativa indica		Shang et al., 2022	Shang et al., 2022		Nanopore	Shang et al., 2022	NO	NO
NH178	Lucaihao	O. sativa indica		Shang et al., 2022	Shang et al., 2022		Nanopore	Shang et al., 2022	NO	NO
NH179	Nanxiongzaoyouzhan	O. sativa indica		Shang et al., 2022	Shang et al., 2022		Nanopore	Shang et al., 2022	NO	NO
NH181	NJ6	O. sativa indica		Shang et al., 2022	Shang et al., 2022		Nanopore	Shang et al., 2022	NO	NO
NH182	Xuanenchangtanqingzhan	O. sativa indica		Shang et al., 2022	Shang et al., 2022		Nanopore	Shang et al., 2022	NO	NO
NH183	Hanmadao4	O. sativa indica		Shang et al., 2022	Shang et al., 2022		Nanopore	Shang et al., 2022	NO	NO
NH184	Honggu	O. sativa indica		Shang et al., 2022	Shang et al., 2022		Nanopore	Shang et al., 2022	NO	NO
NH186	IR24	O. sativa indica		Wang et al., 2020	Shang et al., 2022		Nanopore	Shang et al., 2022	NO	NO
NH187	Fanhaopi	O. sativa indica		Shang et al., 2022	Shang et al., 2022		Nanopore	Shang et al., 2022	NO	NO
NH189	Cungunuo	O. sativa japonica		Shang et al., 2022	Shang et al., 2022		Nanopore	Shang et al., 2022	NO	NO
NH190	Younian	O. sativa indica		Shang et al., 2022	Shang et al., 2022		Nanopore	Shang et al., 2022	NO	NO
NH191	Heimangdao	O. sativa japonica		Shang et al., 2022	Shang et al., 2022		Nanopore	Shang et al., 2022	NO	NO
NH192	Menjiagao 1	O. sativa indica		Shang et al., 2022	Shang et al., 2022		Nanopore	Shang et al., 2022	NO	NO
NH193	Haobayong 1	O. sativa japonica		Shang et al., 2022	Shang et al., 2022		Nanopore	Shang et al., 2022	NO	NO
NH194	Menjiading 2	O. sativa indica		Shang et al., 2022	Shang et al., 2022		Nanopore	Shang et al., 2022	NO	NO
NH196	Dongtingwanxian	O. sativa indica		Shang et al., 2022	Shang et al., 2022		Nanopore	Shang et al., 2022	NO	NO
NH197	Xiangaizao 10hao	O. sativa indica		Shang et al., 2022	Shang et al., 2022		Nanopore	Shang et al., 2022	NO	NO
NH198	Xiangwanxian 1	O. sativa indica		Shang et al., 2022	Shang et al., 2022		Nanopore	Shang et al., 2022	NO	NO
NH199	Aituogu 151	O. sativa indica		Shang et al., 2022	Shang et al., 2022		Nanopore	Shang et al., 2022	NO	NO
NH201	Jindao 1	O. sativa japonica		Shang et al., 2022	Shang et al., 2022		Nanopore	Shang et al., 2022	NO	NO
NH202	Momi	O. sativa indica		Shang et al., 2022	Shang et al., 2022		Nanopore	Shang et al., 2022	NO	NO
NH203	Zhendao 232	O. sativa indica		Shang et al., 2022	Shang et al., 2022		Nanopore	Shang et al., 2022	NO	NO
NH204	Zhengdao 5	O. sativa japonica		Shang et al., 2022	Shang et al., 2022		Nanopore	Shang et al., 2022	NO	NO
NH205	Lamujia	O. sativa japonica		Shang et al., 2022	Shang et al., 2022		Nanopore	Shang et al., 2022	NO	NO
NH206	Huhui 91269	O. sativa indica		Shang et al., 2022	Shang et al., 2022		Nanopore	Shang et al., 2022	NO	NO
NH207	Xiangdao	O. sativa indica		Shang et al., 2022	Shang et al., 2022		Nanopore	Shang et al., 2022	NO	NO
NH208	Laozaogu	O. sativa indica		Shang et al., 2022	Shang et al., 2022		Nanopore	Shang et al., 2022	NO	NO
NH210	Zhuzhen B	O. sativa indica		Shang et al., 2022	Shang et al., 2022		Nanopore	Shang et al., 2022	NO	NO
NH211	Chaoyangyihao B	O. sativa indica		Shang et al., 2022	Shang et al., 2022		Nanopore	Shang et al., 2022	NO	NO
NH212	lemont	O. sativa japonica		Wang et al., 2020	Shang et al., 2022		Nanopore	Shang et al., 2022	NO	NO
NH213	Xiangai B	O. sativa indica		Shang et al., 2022	Shang et al., 2022		Nanopore	Shang et al., 2022	NO	NO
NH214	Jiangnongzao 1 B	O. sativa indica		Shang et al., 2022	Shang et al., 2022		Nanopore	Shang et al., 2022	NO	NO
NH215	Jinghu3 B	O. sativa indica		Shang et al., 2022	Shang et al., 2022		Nanopore	Shang et al., 2022	NO	NO
NH216	Dianrui 409B	O. sativa indica		Shang et al., 2022	Shang et al., 2022		Nanopore	Shang et al., 2022	NO	NO
NH218	RD23	O. sativa indica		Shang et al., 2022	Shang et al., 2022		Nanopore	Shang et al., 2022	NO	NO
NH219	Mamagu	O. sativa indica		Shang et al., 2022	Shang et al., 2022		Nanopore	Shang et al., 2022	NO	NO
NH220	Meihuanuo	O. sativa indica		Shang et al., 2022	Shang et al., 2022		Nanopore	Shang et al., 2022	NO	NO
NH221	Weiguo	O. sativa japonica		Shang et al., 2022	Shang et al., 2022		Nanopore	Shang et al., 2022	NO	NO
NH222	Sanbaili	O. sativa indica		Shang et al., 2022	Shang et al., 2022		Nanopore	Shang et al., 2022	NO	NO
NH223	Haomake (K)	O. sativa japonica		Shang et al., 2022	Shang et al., 2022		Nanopore	Shang et al., 2022	NO	NO
NH224	Nangaogu	O. sativa indica		Shang et al., 2022	Shang et al., 2022		Nanopore	Shang et al., 2022	NO	NO
NH226	IR8	O. sativa indica		Wang et al., 2020	Shang et al., 2022		Nanopore	Shang et al., 2022	NO	NO
NH227	Kasalath	O. sativa aus		Shang et al., 2022	Shang et al., 2022		Nanopore	Shang et al., 2022	NO	NO
NH229	PA64S	Not sure		Shang et al., 2022	Shang et al., 2022		Nanopore	Shang et al., 2022	NO	NO
NH231	9311	O. sativa indica		Shang et al., 2022	Shang et al., 2022		Nanopore	Shang et al., 2022	NO	NO
NH232	RY2	O. sativa japonica		Wang et al., 2020	Shang et al., 2022		Nanopore	Shang et al., 2022	NO	NO
NH236	IR64	O. sativa indica		Wang et al., 2020	Shang et al., 2022		Nanopore	Shang et al., 2022	NO	NO
NH237	Miyang46	O. sativa indica		Wang et al., 2020	Shang et al., 2022		Nanopore	Shang et al., 2022	NO	NO
NH238	WYJ3	O. sativa japonica		Wang et al., 2020	Shang et al., 2022		Nanopore	Shang et al., 2022	NO	NO
NH239	IR26	O. sativa indica		Wang et al., 2020	Shang et al., 2022		Nanopore	Shang et al., 2022	NO	NO
NH240	LanSheng	O. sativa japonica		Wang et al., 2020	Shang et al., 2022		Nanopore	Shang et al., 2022	NO	NO
NH241	N22	O. sativa aus		Shang et al., 2022	Shang et al., 2022		Nanopore	Shang et al., 2022	NO	NO
NH242	ZCD	O. sativa japonica		Shang et al., 2022	Shang et al., 2022		Nanopore	Shang et al., 2022	NO	NO
NH243	Tetep	O. sativa indica		Wang et al., 2020	Shang et al., 2022		Nanopore	Shang et al., 2022	NO	NO
NH246	GM4	O. sativa indica		Shang et al., 2022	Shang et al., 2022		Nanopore	Shang et al., 2022	NO	NO
NH247	DGB	O. sativa indica		Shang et al., 2022	Shang et al., 2022		Nanopore	Shang et al., 2022	NO	NO
CW01	NA	O. rufipogon		Shang et al., 2022	NA		Nanopore	Shang et al., 2022	NO	NO
CW02	NA	O. rufipogon		Shang et al., 2022	Shang et al., 2022		Nanopore	Shang et al., 2022	NO	NO
CW03	NA	Not sure		Shang et al., 2022	Shang et al., 2022		Nanopore	Shang et al., 2022	NO	NO
CW05	NA	O. rufipogon		Shang et al., 2022	Shang et al., 2022		Nanopore	Shang et al., 2022	NO	NO
CW06	NA	Not sure		Shang et al., 2022	Shang et al., 2022		Nanopore	Shang et al., 2022	NO	NO
CW07	NA	O. rufipogon		Shang et al., 2022	Shang et al., 2022		Nanopore	Shang et al., 2022	NO	NO
CW08	NA	O. rufipogon		Shang et al., 2022	Shang et al., 2022		Nanopore	Shang et al., 2022	NO	NO
CW09	NA	O. rufipogon		Shang et al., 2022	Shang et al., 2022		Nanopore	Shang et al., 2022	NO	NO
CW10	NA	O. rufipogon		Shang et al., 2022	Shang et al., 2022		Nanopore	Shang et al., 2022	NO	NO
CW11	NA	O. rufipogon		Shang et al., 2022	Shang et al., 2022		Nanopore	Shang et al., 2022	NO	NO
CW12	NA	O. rufipogon		Shang et al., 2022	Shang et al., 2022		Nanopore	Shang et al., 2022	NO	NO
CW13	NA	O. rufipogon		Shang et al., 2022	Shang et al., 2022		Nanopore	Shang et al., 2022	NO	NO
CW14	NA	O. rufipogon		Shang et al., 2022	Shang et al., 2022		Nanopore	Shang et al., 2022	NO	NO
CW15	NA	O. rufipogon		Shang et al., 2022	Shang et al., 2022		Nanopore	Shang et al., 2022	NO	NO
CW16	NA	O. rufipogon		Shang et al., 2022	NA		Nanopore	Shang et al., 2022	NO	NO
CW17	NA	O. rufipogon		Shang et al., 2022	Shang et al., 2022		Nanopore	Shang et al., 2022	NO	NO
CW18	NA	O. rufipogon		Shang et al., 2022	Shang et al., 2022		Nanopore	Shang et al., 2022	NO	NO
CW19	NA	O. rufipogon		Shang et al., 2022	Shang et al., 2022		Nanopore	Shang et al., 2022	NO	NO
CW21	NA	O. rufipogon		Shang et al., 2022	Shang et al., 2022		Nanopore	Shang et al., 2022	NO	NO
CW22	NA	O. rufipogon		Shang et al., 2022	Shang et al., 2022		Nanopore	Shang et al., 2022	NO	NO
CW23	NA	O. rufipogon		Shang et al., 2022	Shang et al., 2022		Nanopore	Shang et al., 2022	NO	NO
CW31	NA	O. rufipogon		Shang et al., 2022	Shang et al., 2022		Nanopore	Shang et al., 2022	NO	NO
CW32	NA	O. rufipogon		Shang et al., 2022	Shang et al., 2022		Nanopore	Shang et al., 2022	NO	NO
CW33	NA	O. rufipogon		Shang et al., 2022	Shang et al., 2022		Nanopore	Shang et al., 2022	NO	NO
CW34	NA	O. rufipogon		Shang et al., 2022	Shang et al., 2022		Nanopore	Shang et al., 2022	NO	NO
CW35	NA	O. rufipogon		Shang et al., 2022	Shang et al., 2022		Nanopore	Shang et al., 2022	NO	NO
CW36	NA	O. rufipogon		Shang et al., 2022	Shang et al., 2022		Nanopore	Shang et al., 2022	NO	NO
CW37	NA	O. rufipogon		Shang et al., 2022	Shang et al., 2022		Nanopore	Shang et al., 2022	NO	NO
NH265	NA	O. glaberrima		Shang et al., 2022	Shang et al., 2022		Nanopore	Shang et al., 2022	NO	NO
NH286	NA	O. barthii		Shang et al., 2022	Shang et al., 2022		Nanopore	Shang et al., 2022	NO	NO
HZ	Huazhan	O. sativa indica		Zhang et al., 2022	NA		Nanopore	Zhang et al., 2022	YES	Zhang et al., 2022
CW38	NA	O. rufipogon		Xie et al., 2021	NA		Pacbio	Xie et al., 2021	YES	Xie et al., 2021
MH63	Minghui 63	O. sativa indica		Song et al., 2021	NA		Pacbio	Song et al., 2021	YES	Song et al., 2021
Oglu	NA	outgroup		https://www.ncbi.nlm.nih.gov/nuccore/CM002522.2	NA		Pacbio	https://www.ncbi.nlm.nih.gov/nuccore/CM002522.2	YES	https://www.ncbi.nlm.nih.gov/nuccore/CM002522.2
R498	Shuhui498	O. sativa indica		Du et al., 2017	NA		Pacbio	Du et al., 2017	YES	Du et al., 2017
TF	Tianfeng	O. sativa indica		Zhang et al., 2022	NA		Nanopore	Zhang et al., 2022	YES	Zhang et al., 2022
ZS97	Zhenshan 97	O. sativa indica		Song et al., 2021	NA		Pacbio	Song et al., 2021	YES	Song et al., 2021
NH253	CHAO MEO::IRGC 80273-1	O. sativa japonica		Zhou et al., 2019	NA		Pacbio	Zhou et al., 2019	YES	Zhou et al., 2019
NH254	Azucena	O. sativa japonica		Zhou et al., 2019	NA		Pacbio	Zhou et al., 2019	YES	Zhou et al., 2019
NH255	KETAN NANGKA::IRGC 19961-2	O. sativa japonica		Zhou et al., 2019	NA		Pacbio	Zhou et al., 2019	YES	Zhou et al., 2019
NH256	ARC 10497::IRGC 12485-1	O. sativa basmati		Zhou et al., 2019	NA		Pacbio	Zhou et al., 2019	YES	Zhou et al., 2019
NH257	PR 106::IRGC 53418-1	O. sativa indica		Zhou et al., 2019	NA		Pacbio	Zhou et al., 2019	YES	Zhou et al., 2019
NH258	LIMA::IRGC 81487-1	O. sativa indica		Zhou et al., 2019	NA		Pacbio	Zhou et al., 2019	YES	Zhou et al., 2019
NH259	KHAO YAI GUANG::IRGC 65972-1	O. sativa indica		Zhou et al., 2019	NA		Pacbio	Zhou et al., 2019	YES	Zhou et al., 2019
NH260	GOBOL SAIL (BALAM)::IRGC 26624-2	O. sativa indica		Zhou et al., 2019	NA		Pacbio	Zhou et al., 2019	YES	Zhou et al., 2019
NH261	LIU XU::IRGC 109232-1	O. sativa indica		Zhou et al., 2019	NA		Pacbio	Zhou et al., 2019	YES	Zhou et al., 2019
NH262	LARHA MUGAD::IRGC 52339-1	O. sativa indica		Zhou et al., 2019	NA		Pacbio	Zhou et al., 2019	YES	Zhou et al., 2019
NH263	NATEL BORO::IRGC 34749-1	O. sativa aus		Zhou et al., 2019	NA		Pacbio	Zhou et al., 2019	YES	Zhou et al., 2019

## Sheet: Table S1b
Table S1b: Assemble statistics for 232 new genomes.
Accession	Genome size(bp)	Contig N50 (bp)	Single base error rate	Mapping rate of short read	BUSCO(V9)	Reference genome for achieving chromosome-level	Chromosome anchoring rate (%)	LAI
NH001	374460435	17140274	2e-06	0.987	0.979	NH255	0.997	20.67
NH002	377758471	21598114	2e-06	0.9869	0.98	Nipponbare	0.9974	21.47
NH003	376547364	24676091	2e-06	0.9869	0.979	NH255	0.9951	21.34
NH005	376569763	15874814	2e-06	0.9911	0.979	Nipponbare	0.9987	22.01
NH006	396526195	25791023	2e-06	0.983	0.978	NH261	0.9959	23.44
NH007	393731143	22845985	2e-06	0.9853	0.978	NH261	0.998	23.44
NH008	393036566	18227265	5e-06	0.9839	0.98	ZS97	0.9961	23.1
NH009	392485936	29280677	2e-06	0.9895	0.981	ZS97	0.9965	23.99
NH010	390897769	31180322	1.3e-05	0.9843	0.979	NH262	0.9953	20.28
NH011	397656772	24003130	6e-06	0.9726	0.979	NH262	0.9966	22.47
NH012	391604583	30167531	2e-06	0.9893	0.98	NH260	0.9959	22.79
NH013	377022808	22524546	2.2e-05	0.9787	0.98	Nipponbare	0.9971	21.26
NH014	391588276	30235275	4e-06	0.9878	0.98	ZS97	0.9971	23.16
NH016	375842775	17450403	2e-06	0.9838	0.978	NH253	0.9982	18.5
NH017	379410190	21594931	2e-06	0.9806	0.979	NH254	0.9971	21.96
NH018	392921069	29795181	2e-06	0.9915	0.979	NH260	0.9966	24.05
NH019	395722984	25361915	4e-06	0.9881	0.977	NH261	0.9952	23.57
NH021	394846489	24336859	3e-06	0.9887	0.98	ZS97	0.9969	24.51
NH022	376738439	22898799	2e-06	0.9899	0.977	NH255	0.9975	21.99
NH024	393498172	25961536	2e-06	0.9775	0.98	NH260	0.9985	23.28
NH025	393379010	25747795	1.3e-05	0.9838	0.98	ZS97	0.9956	16.92
NH026	386550519	16593763	2e-06	0.9759	0.979	NH263	0.9951	23.78
NH027	393982251	26999939	2e-06	0.9805	0.98	NH260	0.9983	23.59
NH028	394890290	27149183	2e-06	0.9899	0.979	NH188	0.9972	24.25
NH029	397300010	25177278	2e-06	0.9902	0.978	NH228	0.995	21.77
NH030	373635326	15226867	2e-06	0.9885	0.979	NH253	0.9988	19.45
NH033	379223318	22988304	2e-06	0.9696	0.978	NH254	0.9965	21.99
NH034	378222881	29610163	2e-06	0.9889	0.979	Nipponbare	0.9987	21.42
NH035	393150555	24250425	3e-06	0.9902	0.98	NH228	0.9971	8.8
NH036	392056604	27553877	2e-06	0.9806	0.981	ZS97	0.9989	23.93
NH038	377285584	28244687	1e-06	0.9962	0.978	Nipponbare	0.9979	21.85
NH039	376185266	17356713	2e-06	0.9892	0.979	Nipponbare	0.9977	20.89
NH040	377419596	20203721	2e-06	0.9898	0.979	Nipponbare	0.9982	21.85
NH041	377080236	22176232	2e-06	0.9842	0.979	Nipponbare	0.9975	21.39
NH042	400689240	19031064	8e-06	0.9873	0.975	NH228	0.9978	17.26
NH044	392522282	25643391	2e-06	0.9834	0.979	NH262	0.9942	23.64
NH045	390677179	31086274	8e-06	0.9851	0.98	NH262	0.9951	23.3
NH046	376963394	23154474	4e-06	0.987	0.98	NH254	0.998	21.71
NH047	379328037	20385510	2e-06	0.9803	0.979	NH254	0.9968	21.9
NH048	378681230	20521892	2e-06	0.9853	0.981	Nipponbare	0.9996	22.55
NH051	392175998	30734788	2e-06	0.9882	0.981	ZS97	0.9941	24.74
NH052	392961491	27206449	2e-06	0.9823	0.982	ZS97	0.9972	24.12
NH053	391142727	30433515	3e-06	0.9874	0.98	ZS97	0.9942	24.01
NH054	389925953	30013295	4e-06	0.9888	0.98	ZS97	0.9973	24.54
NH055	397168481	30482642	2e-06	0.9871	0.98	NH228	0.9962	22.69
NH056	392474156	24565966	2e-06	0.9892	0.98	ZS97	0.9969	22.83
NH057	395095154	23597273	2e-06	0.9853	0.98	NH228	0.9986	23.45
NH058	390987772	23437892	2e-06	0.9871	0.982	ZS97	0.9959	24.25
NH060	378648646	22991393	2e-06	0.9814	0.98	NH255	0.9953	20.96
NH061	385592596	13122908	3e-06	0.9861	0.976	NH255	0.9987	19.11
NH062	372909533	17325005	1e-06	0.9855	0.979	NH253	0.9987	21.27
NH063	391783506	23592528	2e-06	0.9906	0.978	ZS97	0.9973	24.53
NH064	394205979	27335280	2e-06	0.9893	0.978	NH261	0.9954	23.3
NH065	400782675	24003130	5e-06	0.987	0.979	ZS97	0.9946	22.16
NH066	403450765	24003130	6e-06	0.9796	0.978	NH261	0.9984	22.2
NH067	395352204	30271465	2e-06	0.9834	0.98	NH261	0.9984	23.29
NH069	395503755	17133574	2e-06	0.9868	0.979	ZS97	0.9964	23.83
NH070	394854163	30861864	2e-06	0.9835	0.978	ZS97	0.9959	23.96
NH072	377729190	17850545	2e-06	0.974	0.98	Nipponbare	0.9976	21.5
NH073	393227645	27593050	3e-06	0.9834	0.979	ZS97	0.9964	24.83
NH074	392541272	27621922	2e-06	0.989	0.98	ZS97	0.9953	24.58
NH075	392406703	30279419	1.7e-05	0.9723	0.981	NH256	0.9945	19.39
NH076	392271593	24505441	2e-06	0.9712	0.98	ZS97	0.9956	25.58
NH077	391546415	30052243	1.2e-05	0.977	0.98	ZS97	0.9951	21.37
NH079	393345462	26247330	7e-06	0.9789	0.979	NH228	0.9988	7.76
NH080	394980499	25523252	1e-05	0.9774	0.978	ZS97	0.9992	19.43
NH081	392490175	21097598	1e-05	0.9735	0.982	ZS97	0.9968	21
NH082	399650862	24003130	8e-06	0.9847	0.978	ZS97	0.9972	22.32
NH083	396373418	24161590	1.1e-05	0.9821	0.979	NH261	0.997	21.27
NH084	394943138	26532153	2e-06	0.9791	0.981	ZS97	0.9976	25.63
NH085	393036548	29403699	2e-06	0.983	0.98	ZS97	0.9969	24.7
NH087	376093400	22690873	1e-06	0.9834	0.98	NH253	0.9967	8.45
NH089	377347796	18131919	2e-06	0.9829	0.977	NH253	0.9971	8.49
NH090	393092885	30614953	3e-06	0.9826	0.98	ZS97	0.9966	24.08
NH091	393812913	18548486	2e-06	0.9833	0.977	NH261	0.9938	23.14
NH092	395535260	32652861	2e-06	0.9783	0.978	ZS97	0.9979	23.35
NH093	397807968	30498997	1e-06	0.9885	0.979	NH228	0.9981	24.27
NH094	393126683	23539010	3e-06	0.9829	0.982	ZS97	0.9957	24.56
NH095	397210747	17847483	1.2e-05	0.976	0.98	NH256	0.9993	21.5
NH096	377284089	19805904	2e-06	0.9813	0.979	NH253	0.9983	21.83
NH097	392625855	27183114	2e-06	0.9812	0.98	ZS97	0.9957	24.55
NH098	393658076	23595383	2e-06	0.9804	0.979	NH261	0.9971	22.72
NH099	393571352	30881067	2e-06	0.9816	0.98	ZS97	0.997	24.37
NH100	391547525	30553225	3e-06	0.9901	0.981	ZS97	0.997	24.7
NH101	391479384	30815887	2e-06	0.9757	0.98	ZS97	0.9972	24.04
NH103	392475910	28967651	2e-06	0.9796	0.982	ZS97	0.9982	25.04
NH104	395211765	31062409	3e-06	0.9829	0.98	NH261	0.9967	24.84
NH105	392523337	30592264	2e-06	0.9834	0.98	ZS97	0.9963	17.54
NH107	394953044	30958504	1e-06	0.9826	0.982	ZS97	0.9938	24.45
NH109	392540921	27263331	2e-06	0.9816	0.98	NH228	0.9951	8.36
NH110	392541808	26003799	1e-06	0.9877	0.977	ZS97	0.996	24.89
NH111	393673456	31067109	1e-06	0.983	0.98	NH228	0.9976	24.02
NH112	393466861	30910513	3e-06	0.9858	0.98	NH261	0.9958	22.37
NH113	394457739	31027306	3e-06	0.986	0.981	ZS97	0.9981	24.66
NH114	395916014	31906294	2e-06	0.9872	0.979	NH261	0.996	22.56
NH115	394546478	29964224	2e-06	0.9887	0.98	NH261	0.9947	23.93
NH116	398546054	30888354	3e-06	0.9862	0.977	NH261	0.9957	23.63
NH117	380983304	21359492	2e-06	0.9857	0.979	NH253	0.9985	22.16
NH118	396888444	24180983	2e-06	0.985	0.977	NH261	0.9962	24.29
NH119	375283680	18022265	3e-06	0.9907	0.977	NH253	0.9987	11.66
NH120	389747160	26950005	1.4e-05	0.9828	0.978	NH257	0.997	21.14
NH122	388531909	28160319	2e-06	0.9874	0.978	NH257	0.997	23.18
NH123	387526824	25378048	1.8e-05	0.979	0.979	ZS97	0.997	18.18
NH125	384833594	15724827	3e-06	0.9889	0.978	Nipponbare	0.9985	22.27
NH128	389795947	23093723	3e-06	0.986	0.979	NH188	0.999	24.11
NH129	394652963	24333890	4e-06	0.9883	0.98	NH231	0.9989	23.32
NH130	389746553	25571599	7e-06	0.9834	0.98	ZS97	0.9951	23.73
NH131	377993406	15342168	2e-06	0.9865	0.977	NH253	0.9987	12.07
NH132	396536826	24183232	2e-06	0.9868	0.978	ZS97	0.9927	24.56
NH133	389344829	30591150	3e-06	0.9878	0.98	ZS97	0.9961	23.5
NH134	401163689	24003130	6e-06	0.9856	0.978	ZS97	0.9986	21.72
NH135	375564021	17765431	3e-06	0.9891	0.98	NH253	0.9989	20.38
NH136	391770667	30785088	3e-06	0.9863	0.98	ZS97	0.9957	15.55
NH137	376936164	29786641	3e-06	0.981	0.979	Nipponbare	0.9986	17.62
NH138	392739527	23848987	3e-06	0.9796	0.98	NH228	0.9975	19.06
NH139	392772485	29561141	3e-06	0.9894	0.981	ZS97	0.9965	24.28
NH140	395310178	26059877	3e-06	0.9806	0.978	ZS97	0.9953	23.27
NH141	373398821	17531402	3e-06	0.98	0.978	Nipponbare	0.9982	21.61
NH142	372165945	13240784	3e-06	0.9816	0.979	NH253	0.997	12.74
NH143	393670280	24394436	3e-06	0.9813	0.98	ZS97	0.9946	22.09
NH144	383235567	26308736	3e-06	0.9758	0.979	NH263	0.9973	24.03
NH145	374950527	17174288	3e-06	0.9817	0.979	Nipponbare	0.9976	22.2
NH146	375000311	13926126	2e-06	0.9751	0.978	Nipponbare	0.9996	21.92
NH147	376613261	18381759	3e-06	0.9886	0.979	Nipponbare	0.9969	21.22
NH148	380948222	13887460	7e-06	0.9784	0.98	Nipponbare	0.9976	20.45
NH149	376742734	22675439	4e-06	0.9773	0.979	Nipponbare	0.9993	21.14
NH150	391588978	11712688	1.5e-05	0.9739	0.976	NH261	0.9991	22.12
NH151	393856678	24521769	1.7e-05	0.9737	0.974	NH228	0.9981	20.13
NH152	374596372	28825275	2e-06	0.9832	0.979	NH253	0.9982	20.91
NH153	390780149	26218040	6e-06	0.9788	0.974	NH228	0.9967	7.88
NH155	374363123	18595691	1e-06	0.979	0.98	Nipponbare	0.9971	21.76
NH156	374262804	15758499	1e-06	0.9797	0.978	Nipponbare	0.998	21.88
NH157	393620270	29013366	3e-06	0.9897	0.98	NH261	0.9957	23.9
NH158	394371300	26883465	2e-06	0.9811	0.98	ZS97	0.996	9.04
NH159	389985808	30774312	3e-06	0.9897	0.981	NH262	0.994	23.53
NH162	400450476	24003130	2.3e-05	0.9816	0.975	NH254	0.9957	22.38
NH164	390054612	30004262	3e-06	0.985	0.977	NH256	0.9994	23.68
NH166	391840840	26098946	2e-06	0.9879	0.978	NH257	0.9932	24.18
NH167	391582473	21666076	3e-06	0.979	0.979	NH188	0.9943	24.54
NH168	374052262	28654682	2e-06	0.9819	0.978	NH255	0.9962	22.27
NH170	391744264	30950838	1.4e-05	0.9774	0.98	ZS97	0.9965	22.43
NH171	391695060	12947528	1e-05	0.9761	0.977	NH253	0.9953	16.31
NH173	391611019	30513993	4e-06	0.988	0.979	NH188	0.9976	23.83
NH174	397241466	25971272	2e-06	0.9793	0.98	ZS97	0.9963	24.35
NH175	374838475	20234903	2e-06	0.9822	0.979	NH253	0.9975	18.09
NH176	377578049	22481301	2e-06	0.9819	0.979	NH253	0.9984	8.19
NH177	397871036	30560006	3e-06	0.9901	0.977	NH261	0.9973	24.72
NH178	392749374	30762004	3e-06	0.9804	0.98	ZS97	0.9964	24.27
NH179	392638241	25526491	8e-06	0.9874	0.978	ZS97	0.9971	22.77
NH181	393179726	27149934	4e-06	0.9972	0.982	ZS97	0.9975	24.47
NH182	392391517	23152732	2e-06	0.9889	0.98	ZS97	0.997	23.68
NH183	393040131	22177972	2e-06	0.9845	0.978	ZS97	0.9973	23.99
NH184	394606764	30886886	2e-06	0.9903	0.979	NH257	0.9978	23.45
NH186	391528734	30016350	2e-06	0.9855	0.98	NH257	0.9954	23.14
NH187	391900197	24536533	2e-06	0.9883	0.98	ZS97	0.9962	23.98
NH189	376466159	15368312	2e-06	0.9796	0.98	NH253	0.9968	11.34
NH190	391706956	31120223	3e-06	0.9808	0.98	ZS97	0.9951	24.28
NH191	375599858	27904406	2e-06	0.9807	0.98	NH253	0.9984	17.63
NH192	393456596	29497176	2e-06	0.9823	0.979	NH261	0.9972	22.02
NH193	379531364	25284365	3e-06	0.9812	0.979	NH253	0.9975	21.95
NH194	388953428	20581938	3e-06	0.9869	0.98	ZS97	0.9955	11.75
NH196	395437878	25104185	3e-06	0.9892	0.978	NH261	0.9972	24.9
NH197	391044160	22763859	2e-06	0.9864	0.98	ZS97	0.9979	22.97
NH198	390807245	23739320	3e-06	0.9891	0.98	ZS97	0.995	9.46
NH199	392672720	31029943	2e-06	0.9844	0.979	ZS97	0.9941	25.31
NH201	373388423	26637974	2e-06	0.9461	0.98	Nipponbare	0.997	20.25
NH202	391778507	27093447	2e-06	0.9796	0.979	ZS97	0.9939	23.49
NH203	388367772	26792585	2e-06	0.9798	0.978	ZS97	0.9942	21.05
NH204	374248550	23053606	2e-06	0.9868	0.978	NH253	0.9989	20.81
NH205	378136474	20195396	2e-06	0.9811	0.975	NH253	0.9984	21.96
NH206	400393188	21106511	8e-06	0.9853	0.979	NH231	0.997	22.69
NH207	390140805	26667030	3e-06	0.9878	0.978	ZS97	0.9948	24.34
NH208	398737054	32868694	2e-06	0.9866	0.98	NH261	0.9945	20.62
NH210	393880601	30211133	3e-06	0.9872	0.981	ZS97	0.9969	24.57
NH211	392157583	30470576	1e-06	0.9886	0.98	ZS97	0.9957	24.54
NH212	379768590	29601783	2e-06	0.9966	0.98	NH254	0.998	22.24
NH213	394151103	26245748	3e-06	0.9844	0.98	ZS97	0.9949	23.82
NH214	391557907	24461446	3e-06	0.9847	0.98	ZS97	0.9944	23.05
NH215	391163111	27294657	3e-06	0.9829	0.98	ZS97	0.9938	22.46
NH216	395272858	30732053	9e-06	0.9873	0.978	NH228	0.9951	9.79
NH218	393021372	30413991	1e-06	0.9943	0.98	NH228	0.9968	12.96
NH219	391613763	25795686	3e-06	0.991	0.977	ZS97	0.9958	24.75
NH220	393765782	31131123	6e-06	0.985	0.98	ZS97	0.9968	23.7
NH221	376098384	22971971	2e-06	0.9858	0.979	Nipponbare	0.9988	20.22
NH222	390850365	30653961	2e-06	0.9869	0.978	ZS97	0.9966	24.84
NH223	380439443	17054926	4e-06	0.9835	0.974	NH253	0.9926	15.65
NH224	395023264	25450424	1.4e-05	0.9776	0.98	NH231	0.9992	23.91
NH226	393749003	25621311	3e-06	0.9974	0.978	NH188	0.9964	23.5
NH227	383699567	28453887	2e-06	0.9853	0.98	NH263	0.9962	24.03
NH229	391198852	22908973	2e-06	0.9992	0.979	NA	0.9953	19.24
NH231	395955486	24695032	2e-06	0.9993	0.979	NA	0.9997	23.08
NH232	377054981	14672070	1e-06	0.9853	0.979	Nipponbare	0.9983	21.05
NH236	390515161	25030548	3e-06	0.9973	0.979	NH228	0.9976	8.36
NH237	388801486	26386252	3e-06	0.9956	0.98	NH188	0.9953	23.13
NH238	377745351	27193623	2e-06	0.9959	0.98	Nipponbare	0.9987	21.38
NH239	393754568	31086615	1e-06	0.9927	0.978	NH257	0.9965	23.99
NH240	373238543	20292492	1e-06	0.9767	0.978	Nipponbare	0.9985	21.02
NH241	385763791	26487661	2e-06	0.9785	0.979	NH263	0.998	23.84
NH242	372986941	20950866	3e-06	0.9984	0.98	NH253	0.998	20.01
NH243	390663031	27430788	2e-06	0.9905	0.979	NH261	0.9848	23.53
NH246	392461675	30354101	3e-06	0.9916	0.98	ZS97	0.9956	9.86
NH247	391965799	30545749	3e-06	0.9893	0.98	ZS97	0.99	26.03
NH265	343300666	16330345	2e-06	0.9925	0.978	NA	0.9897	18.25
NH286	347409729	19318726	2e-06	0.9941	0.978	NA	0.9967	17.62
CW01	423505649	16899124	4e-06	0.9706	0.972	CW38	0.9935	19.05
CW02	422544710	12390535	4e-06	0.9867	0.976	CW38	0.9981	19.32
CW03	383856846	23309126	2e-06	0.9909	0.976	CW38	0.9933	17.31
CW05	401452489	21678440	3e-06	0.9872	0.975	CW38	0.9994	21.75
CW06	396347544	19929549	5e-06	0.9868	0.975	CW38	0.9973	22.22
CW07	405351331	9584036	6e-06	0.9838	0.973	CW38	0.9987	18.41
CW08	402372044	14553214	3e-06	0.9886	0.978	CW38	0.9975	19.87
CW09	399032395	13508458	4e-06	0.9882	0.978	CW38	0.9897	21.99
CW10	399309610	15121206	3e-06	0.9877	0.979	CW38	0.9968	20.87
CW11	395572877	11684713	4e-06	0.9836	0.977	CW38	0.9975	21.87
CW12	415211168	13076827	6e-06	0.9868	0.975	CW38	0.9905	20.65
CW13	419353837	12527135	6e-06	0.9863	0.972	CW38	0.9911	21.15
CW14	414207070	10616577	6e-06	0.9882	0.972	CW38	0.9985	19.91
CW15	409610251	25347023	3e-06	0.9928	0.98	CW38	0.9981	20.85
CW16	418059102	11789060	6e-06	0.99	0.978	CW38	0.9923	19.98
CW17	404642025	14908319	4e-06	0.9892	0.97	CW38	0.992	19.1
CW18	414013765	9177377	6e-06	0.986	0.977	CW38	0.9982	18.84
CW19	419279760	12055415	5e-06	0.9891	0.972	CW38	0.9932	19.68
CW21	410741582	15254146	3e-06	0.99	0.974	CW38	0.9957	22.04
CW22	411638219	12449348	5e-06	0.9896	0.972	CW38	0.999	19.2
CW23	409244929	13586563	4e-06	0.9894	0.973	CW38	0.9928	21.19
CW31	405860006	24177390	4e-06	0.9899	0.972	CW38	0.992	23.43
CW32	411130448	12786635	5e-06	0.9889	0.978	CW38	0.9964	23.35
CW33	420499860	12358780	2.2e-05	0.9859	0.977	CW38	0.9963	21.88
CW34	413750584	13142042	1.1e-05	0.9878	0.978	CW38	0.9989	23.18
CW35	410805768	10995081	1.1e-05	0.988	0.975	CW38	0.9929	22.58
CW36	414872619	12029163	1e-05	0.9895	0.976	CW38	0.9909	22.56
CW37	409122654	10730746	1e-05	0.9884	0.975	CW38	0.9958	22.09
*LAI refers to long terminal repeats (LTR) assembly index.

## Sheet: Table S1c
Table S1c: Repeat sequence annotation of the 250 accessions.
Accession	Copia	Gypsy	DTC	DTM	DTH	DTT	DTA	LINE	SINE	Helitron	ALL
NH001	11385	43182	18693	53324	43161	54271	16195	6832	6339	48779	316833
NH002	11698	42596	19106	54025	43688	54134	16344	6988	6382	49903	317342
NH003	11385	42465	19038	53428	43447	54463	16325	6928	6395	48972	316960
NH005	11639	43622	18960	53948	43586	54299	16396	6932	6455	49613	316652
NH006	11517	49295	18786	53677	43965	53036	16650	7114	6455	49203	320815
NH007	11439	49513	18437	53928	43923	52424	16678	7020	6417	49131	319755
NH008	11512	49658	18843	53689	43510	53272	16403	6994	6392	48578	319625
NH009	11435	48554	18437	53992	43669	52502	16352	7031	6342	49285	318448
NH010	11781	50277	18935	53715	43913	52839	16552	7073	6407	48658	321301
NH011	11753	51247	19004	53872	44108	53157	16646	7092	6438	49831	324253
NH012	11432	48589	18639	53305	43661	53212	16319	7013	6392	48852	318406
NH013	11647	44863	19503	54198	44310	57818	16580	7054	6437	24099	297977
NH014	11380	50133	18601	53648	43868	53182	16298	6997	6429	49119	320637
NH016	11557	46817	19027	53578	43303	54386	16266	7049	6401	47960	317665
NH017	11536	44325	18753	52688	43309	54110	16432	7066	6356	50078	315788
NH018	11301	48484	18789	53577	43651	53669	16333	6998	6418	49008	319040
NH019	11471	49961	18621	53165	43780	54160	16478	6966	6446	49706	321791
NH021	11507	49577	18355	53489	43994	53654	16426	7054	6407	49583	321364
NH022	11552	43745	18846	53099	42983	54393	16264	6858	6354	48501	317435
NH024	11467	48395	18956	53791	43718	53485	16457	6993	6436	50047	320604
NH025	11560	50126	18624	53619	43915	52568	16372	7120	6444	49152	320414
NH026	11336	46761	18495	53593	44253	53382	16245	6912	6291	47763	315963
NH027	14862	49389	18985	54126	43669	53165	16607	6837	6429	49632	324712
NH028	11472	48472	18682	53828	43719	53352	16348	7056	6373	49292	319427
NH029	11473	49808	19127	53722	43941	53194	16587	6997	6467	50358	326308
NH030	11520	42586	18794	53101	43294	53691	16256	7049	6393	49369	313408
NH033	11634	44329	18957	53098	44140	53097	16380	7010	6393	50149	316494
NH034	11766	46366	19132	53595	43432	55109	16281	6823	6390	48971	320278
NH035	11517	48484	18842	53315	43675	53496	16358	7045	6425	49920	319962
NH036	11443	48613	18550	53640	43511	53145	16313	7139	6421	51251	321068
NH038	11517	43061	18972	53668	43493	54705	16352	7046	6382	48314	314692
NH039	12575	42445	18863	53840	43612	54466	16421	6962	6415	48652	319042
NH040	11646	42759	19123	53598	43520	54746	16381	7042	6422	49616	316008
NH041	11611	42821	18994	54006	43627	54435	16398	6979	6399	48512	319275
NH042	12092	50810	20014	55370	44889	54904	17115	7296	6564	50195	330671
NH044	11390	47920	19088	53520	43860	52953	16527	7109	6456	50347	320246
NH045	11541	47756	18940	53345	43794	53873	16446	7056	6482	49618	319967
NH046	11606	43817	18594	52827	43285	53780	16295	6958	6339	50010	318518
NH047	11521	43858	18601	53140	43159	53982	16339	7011	6360	50347	315492
NH048	11488	43560	18812	53424	44064	53332	16240	6846	6376	49757	319108
NH051	11365	48817	18253	53705	43568	53385	16360	7063	6404	50057	319840
NH052	11394	49680	18344	53669	43591	53256	16348	7034	6349	49669	320138
NH053	11434	48657	18457	53686	43623	52768	16256	7076	6387	49117	318303
NH054	11423	48637	18531	53276	43541	52543	16196	7050	6366	49248	317677
NH055	11492	50241	18982	54016	43990	53726	16608	7109	6434	50013	323686
NH056	11587	49158	18579	53950	43727	54012	16411	7069	6398	48435	320304
NH057	11479	48591	19276	53660	43898	53431	16659	7013	6470	49578	321167
NH058	11411	48364	18461	53467	43722	52741	16399	7041	6387	48957	317736
NH060	11601	43285	19142	53882	43690	54365	16478	6895	6412	48369	319220
NH061	11967	45715	19476	54870	44101	54825	16780	7048	6480	49365	325532
NH062	11520	41571	18615	53108	43291	53938	16218	7072	6390	49945	312732
NH063	11401	48642	18411	53759	43948	53403	16413	6899	6323	48933	322363
NH064	11431	48384	18670	53699	43766	53653	16390	6997	6393	50341	323329
NH065	11861	52168	19006	54364	44288	52703	16586	7065	6478	50075	325820
NH066	11802	51771	19273	54574	44317	53865	16723	7227	6477	49889	327188
NH067	11544	49702	18693	53629	44107	53236	16497	7094	6428	49436	321385
NH069	11616	49110	18938	54186	43891	53697	16480	7029	6424	49984	324842
NH070	11497	49137	18879	54169	43702	53939	16691	7083	6422	50606	323190
NH072	11541	42950	18679	53925	43547	54470	16401	7196	6440	49822	316170
NH073	11351	49205	18279	53707	43696	53194	16274	7103	6350	49651	320092
NH074	11364	48916	18103	53631	43605	53259	16282	7080	6339	50043	319653
NH075	11419	50582	18214	53736	43173	53774	16555	7094	6386	47105	319536
NH076	11413	47709	18667	53566	43707	52673	16312	7068	6412	50059	318510
NH077	11494	49469	18838	53680	43817	52319	16311	7028	6415	49122	319282
NH079	11523	49211	19098	53339	43624	53168	16398	6929	6425	50001	323293
NH080	11717	50277	18914	54676	44256	54044	16522	6976	6460	48900	327101
NH081	11445	50855	18380	53516	43533	52371	16404	7046	6357	47719	318491
NH082	11947	51849	17919	54179	46046	43140	17031	7291	6515	52943	320788
NH083	11801	51214	18416	53717	43789	52684	16501	7071	6454	49052	321579
NH084	11508	48358	18840	54068	43725	53160	16655	7100	6450	51100	321861
NH085	11402	48622	18519	53869	43456	53231	16299	7088	6373	49645	319307
NH087	15293	41825	18915	54230	44632	49317	16557	6971	6411	49342	314882
NH089	15127	43204	19204	53688	44401	48123	16256	6924	6428	51070	315609
NH090	11385	48771	18423	53707	43529	53495	16405	7062	6408	49479	319597
NH091	11568	49357	18817	53230	44009	53231	16520	7064	6402	48929	320208
NH092	11469	49385	18922	53710	43865	53305	16527	7059	6386	48826	320438
NH093	11589	49966	19141	54098	43730	53104	16652	7083	6430	50073	323126
NH094	11440	48472	18720	53592	43879	53404	16555	7106	6404	49101	319643
NH095	11880	49833	19532	55062	44883	54467	16712	7173	6517	50118	327524
NH096	11577	46672	19144	53329	43345	54185	16306	6906	6395	49948	319113
NH097	11384	48548	18429	53682	43556	53641	16446	7118	6401	49392	319628
NH098	11455	49634	18509	53427	43925	52926	16465	7084	6392	49840	320739
NH099	11316	49577	18562	53876	43871	53493	16419	7014	6380	49144	320509
NH100	11373	48212	18612	53713	43777	53520	16427	6929	6406	49387	321632
NH101	11394	48406	18936	53432	43788	52697	16265	7041	6401	49759	318938
NH103	11371	48599	18180	53594	43713	53167	16313	7012	6367	49122	318173
NH104	11524	49884	18510	53997	43744	53708	16430	6995	6434	49705	321820
NH105	11431	48665	18500	53754	43518	53429	16341	7046	6427	49617	319853
NH107	11480	48648	19174	54251	43875	53160	16596	7063	6452	49439	320939
NH109	11334	47956	18668	53749	43867	53156	16509	6975	6421	49396	318814
NH110	11395	48306	18348	53925	43582	53033	16327	6950	6382	49279	318335
NH111	11448	48093	19114	53729	43640	53062	16447	7050	6464	49684	319778
NH112	11385	49247	18498	53579	43524	53673	16378	7103	6399	48870	319469
NH113	11581	49611	18462	53794	43819	53236	16519	6916	6296	50025	321558
NH114	11437	49811	18832	53989	43842	52607	16564	6963	6419	49670	321263
NH115	11409	49069	18893	53858	43789	52464	16493	7050	6413	49626	320208
NH116	11633	51863	19214	54242	44317	54045	16627	6949	6420	48059	324530
NH117	11573	44875	19316	53586	43423	54653	16416	7174	6425	48695	317610
NH118	11529	49619	19006	53756	43899	53681	16602	7072	6445	49207	321669
NH119	11411	42553	18980	53009	43304	54307	16086	6785	6366	48628	316438
NH120	11455	49264	18896	53200	43586	53306	16357	7024	6402	47814	318292
NH122	11318	46995	18620	53755	43847	53230	16485	6959	6451	48989	317782
NH123	11749	48500	18885	53463	44185	53015	16425	7003	6483	48199	319076
NH125	11662	49713	18962	53259	44291	54407	16274	7022	6441	48530	321847
NH128	11348	48112	18701	53538	43883	52878	16095	6971	6398	49772	318561
NH129	11530	48904	18874	53748	43732	53012	16358	6988	6427	50229	320837
NH130	11498	48792	18387	53181	43364	52396	16164	6947	6353	50229	318163
NH131	11937	42653	18974	53386	43240	54090	16236	6877	6376	49344	314343
NH132	11553	51532	18895	53164	43551	52674	16359	6875	6384	49407	321256
NH133	11250	47866	18586	53203	43538	52980	16440	7001	6380	49073	317189
NH134	11982	51675	18434	54189	46493	45122	17162	7280	6469	52603	322925
NH135	11519	45775	18929	53774	43535	54433	16442	6989	6438	49622	318790
NH136	11427	48570	18651	53745	43690	53060	16462	7064	6435	49164	319375
NH137	11682	42983	18937	53777	43592	54783	16336	7005	6416	48391	319192
NH138	11424	49069	18987	53865	43586	53900	16425	7089	6479	48134	319953
NH139	11358	49448	18483	53362	43618	53133	16266	6980	6367	48843	318743
NH140	11426	49460	18873	53813	43836	53421	16449	7035	6413	49680	321543
NH141	11620	46152	18585	53554	43157	54469	16244	6929	6352	48481	316840
NH142	11482	44485	18528	53360	43402	53925	16204	6848	6373	49333	315013
NH143	11417	48981	18393	53997	43823	53004	16380	7017	6374	50341	320757
NH144	11376	46186	18585	53228	43992	53489	16160	6981	6336	47198	314416
NH145	11500	41875	19118	53612	43410	55072	16301	7043	6407	48323	313913
NH146	11497	42264	18717	53754	43666	54126	16359	7071	6393	47681	312801
NH147	11658	44342	19008	54143	43581	54950	16423	6928	6423	49339	318246
NH148	11814	44175	19344	54208	43850	54541	16488	7221	6463	49391	319504
NH149	11607	43064	18987	54028	43506	54704	16387	6877	6411	48798	319449
NH150	11819	48645	19194	53860	43897	53701	16476	7238	6435	49241	321585
NH151	11676	50727	19144	53525	43858	52843	16492	7171	6407	49263	322267
NH152	11496	42584	18867	53407	44303	52975	16350	7088	6396	47905	312758
NH153	11432	47639	19045	53894	43862	53052	16338	7026	6391	49456	319060
NH155	11535	41904	18798	53799	43453	54153	16291	7059	6383	48159	312737
NH156	11538	42035	18958	53445	43378	54605	16256	7007	6336	49190	313963
NH157	11552	48751	18455	53829	43828	52988	16554	6968	6404	49971	320333
NH158	11444	49556	18554	53730	43876	52826	16370	7160	6425	50113	320999
NH159	11532	47667	18908	53447	43921	53194	16649	6984	6410	49795	319418
NH162	15830	51531	19347	54491	45030	53552	16897	6982	6504	50713	332299
NH164	11636	46573	19066	53236	44253	53769	16587	7133	6448	51167	321164
NH166	15030	48122	18609	53413	43772	53383	16490	6894	6421	48883	322103
NH167	11349	48133	18932	54027	43532	53415	16382	6997	6446	48976	319458
NH168	11418	42507	18855	53040	43398	53873	16203	7002	6346	48572	312226
NH170	11513	49363	18915	53684	43954	52991	16371	7050	6314	49352	320376
NH171	12216	48144	19979	55064	44565	54258	16902	7022	6495	51615	332400
NH173	11388	47894	19072	53260	44018	52993	16326	6866	6485	49621	321928
NH174	11398	50050	18652	53692	43500	53871	16370	7056	6401	49724	321700
NH175	11535	42214	18959	53695	44120	53536	16369	7130	6436	49980	315438
NH176	11605	42703	19217	54210	43549	54809	16362	7011	6442	48075	319298
NH177	11565	50012	19233	53977	44070	53764	16545	7130	6409	50058	323949
NH178	11422	48507	18391	53494	43655	52987	16276	7003	6378	48211	317275
NH179	11478	48953	18977	53950	43775	52320	16428	7089	6438	49546	319746
NH181	11437	48999	18566	53774	43861	53224	16506	6998	6359	50730	321386
NH182	11536	48709	18540	53347	43854	53688	16423	7068	6410	49915	320510
NH183	11457	48508	18809	54065	43819	53686	16590	6960	6415	49994	321363
NH184	11398	48632	19215	53789	43797	53549	16481	7110	6446	49480	320965
NH186	11444	47850	18851	53380	43612	53383	16425	7069	6485	49715	319617
NH187	11419	49139	18714	53751	43562	53075	16298	7004	6402	49273	319510
NH189	11509	43031	18989	53008	43409	54208	16340	7101	6408	49693	314937
NH190	11386	48304	18771	53782	44093	53038	16540	6949	6414	51011	321303
NH191	11563	42550	18904	53463	44199	53578	16401	7040	6390	48624	314099
NH192	11600	48881	18382	53728	43824	53279	16562	6922	6421	49708	322572
NH193	11482	48679	18887	53057	43392	53858	16298	6805	6419	48624	318738
NH194	11554	47696	18791	53530	43787	53630	16458	7035	6340	48640	318407
NH196	11552	49245	18696	54022	43759	52914	16393	7116	6383	49817	320871
NH197	11381	49619	18440	53434	43903	53364	16525	7001	6385	47660	318870
NH198	11356	48278	18731	53682	43908	52606	16345	7041	6427	49464	318816
NH199	11367	48556	18122	54005	43702	53143	16314	7034	6342	49813	319780
NH201	11600	42035	18711	53754	43490	54281	16280	6981	6396	48922	313823
NH202	11493	48243	19010	53603	43946	53679	16616	7077	6388	49387	320508
NH203	11418	48039	18376	53581	43537	53661	16202	7032	6366	49778	318727
NH204	11519	41944	18736	53410	43568	53656	16181	7080	6402	49774	313509
NH205	11433	43712	18936	53554	43257	53803	16225	7034	6376	48302	313973
NH206	11707	52009	19384	54514	44136	53349	16462	7166	6472	50183	327166
NH207	11528	47458	18377	53425	43663	53424	16357	7035	6385	49878	318729
NH208	11735	50615	18787	53937	44003	51799	16515	7093	6452	49764	321649
NH210	11387	49579	18344	53466	43439	52825	16360	7039	6364	49380	319287
NH211	11335	48515	18179	53726	43437	53208	16256	7087	6362	49163	318231
NH212	11670	44497	18734	53174	43175	53881	16367	6978	6354	50444	316531
NH213	11433	48764	18762	53899	43707	53427	16408	7212	6447	49612	320907
NH214	11444	48700	18547	53047	43825	53185	16266	6979	6396	49053	318240
NH215	11397	48669	18777	53346	44035	52187	16381	7002	6395	48709	317855
NH216	11623	48963	18990	53820	43986	53293	16461	7108	6485	50759	322510
NH218	15047	48296	18750	53401	43532	53039	16359	6845	6428	49441	322137
NH219	11241	48716	18173	53397	43653	53092	16431	6980	6399	50641	319633
NH220	11392	49571	18593	53818	43914	53174	16397	7058	6377	48998	320260
NH221	11643	46646	18855	53917	43502	54552	16410	6990	6443	49571	319898
NH222	11346	47880	18582	53337	43510	53334	16330	7068	6415	48438	317207
NH223	11788	44602	19225	53775	43878	54646	16602	7140	6434	50023	319309
NH224	11477	50299	18957	54033	43880	52929	16404	6996	6467	49619	322163
NH226	11382	48394	19092	53753	43710	53278	16361	7100	6436	49249	319741
NH227	11278	45897	18452	53260	44331	47666	16305	7060	6365	49372	310961
NH229	14661	47664	19078	53024	43427	54526	16300	6878	6388	49945	323072
NH231	11606	49720	19177	54050	43885	53139	16439	7104	6435	50400	323022
NH232	11717	43032	19077	53828	44174	53406	16396	6950	6410	50108	320219
NH236	14416	48752	18816	53655	43642	52707	16349	6982	6437	49737	322776
NH237	11407	47415	19022	53408	43889	53138	16279	7037	6484	49739	318831
NH238	11602	42889	18807	54084	43642	54637	16345	7123	6442	48501	315258
NH239	11523	48537	19196	53389	43813	53474	16328	7059	6487	50189	321148
NH240	11528	46419	18908	53651	43438	52810	16338	6947	6348	48798	316625
NH241	11596	46768	18803	53361	44068	53378	16327	6937	6333	47799	316464
NH242	11532	41488	18888	53574	43483	54065	16339	7063	6409	48441	312520
NH243	11381	47587	18429	53531	43816	52928	16401	7015	6427	49764	318250
NH246	11424	48931	18828	53594	43687	53122	16469	7045	6399	48688	319324
NH247	11355	49422	18555	53190	43542	53125	16283	6983	6359	48666	318533
NH253	11361	42773	18872	53122	43790	53873	16612	7257	6410	37671	303093
NH254	11604	44064	19329	53233	43714	53898	16686	7229	6433	38790	306390
NH255	11549	44690	19103	53443	43758	54140	16604	7313	6388	38710	307132
NH256	11293	43776	18938	53093	44837	53686	16534	7178	6361	37838	304942
NH257	11448	47945	18977	53390	44504	53503	16739	7118	6486	38462	310224
NH258	11427	47527	18995	53332	44371	53101	16613	7152	6452	38605	308885
NH259	11477	48072	18742	53549	44618	53421	16675	7114	6448	38221	312974
NH260	11444	47609	18684	53370	43982	53240	16741	6984	6409	38449	308092
NH261	11442	48751	18633	53350	44507	53581	16794	7236	6385	37563	309643
NH262	11661	48494	19293	53553	44506	52927	16749	7209	6411	38933	311006
NH263	11521	48386	18628	52886	44519	52446	16326	7140	6389	38172	307619
NH265	11276	37047	17642	52101	42427	52875	15770	6901	6239	49939	303071
NH286	11439	35796	17414	52291	43106	48761	15838	7245	6331	51894	301192
Oglu	11360	45957	17237	50994	42149	52519	15455	6851	6307	46132	306217
R498	11448	46912	19247	53914	44359	50143	16516	7094	6476	51750	319030
TF	11274	48687	18645	53286	43367	52972	16472	6976	6365	49017	318079
ZS97s	11359	48795	18433	53107	44225	53454	16712	7210	6414	38562	309364
HZ	11335	47134	18902	53554	43351	52904	16446	7036	6452	49669	317710
MH63	11377	49101	19193	53853	44074	53201	16522	7086	6480	50421	322323
CW01	12300	56244	20897	57637	45764	56628	17793	7358	6618	51149	344978
CW02	12280	56663	20564	57732	45270	55699	17764	7189	6569	52139	348234
CW03	11735	44134	18913	53801	44061	53475	16280	6965	6321	48711	315581
CW05	11605	50685	19462	54415	43715	54417	16984	7054	6365	48732	325298
CW06	11554	50540	19050	54920	45189	53283	17120	7146	6474	47881	324420
CW07	12256	52605	19860	55956	46529	55514	17610	7385	6582	51057	337323
CW08	12005	51146	19389	55416	44613	54777	17224	7124	6449	49589	329664
CW09	11825	49716	19459	56599	45597	55206	17413	7101	6554	48111	329855
CW10	11737	50712	19421	54958	45450	54738	17361	7087	6544	48888	328539
CW11	11760	53500	18087	51921	42729	50783	16537	10181	6078	46688	319248
CW12	12312	53584	20492	56882	46480	54788	18155	7135	6580	51523	340126
CW13	12290	55375	20768	56989	46863	55456	17986	7250	6596	48935	340703
CW14	12108	53932	20671	57743	46965	55278	17947	7272	6629	51395	342099
CW15	12053	52435	20038	55614	44151	55208	17233	7081	6508	48970	330953
CW16	11934	54741	20483	57090	46178	55961	17615	7362	6600	52621	343076
CW17	11852	50529	20190	55751	45448	53983	17388	7135	6473	49911	330652
CW18	16125	54336	20781	56637	45471	56554	17631	7018	6560	51923	345640
CW19	12365	56494	20603	56223	45895	54588	17880	7284	6535	50906	341323
CW21	11845	52033	19950	55709	44923	53369	17643	7112	6509	52722	333935
CW22	11935	53914	20267	56854	45445	55952	17758	7220	6492	51213	343221
CW23	11619	53104	19639	55437	44888	54302	17455	7167	6543	52299	334488
CW31	11590	49691	19583	54805	44262	53808	16961	7169	6527	50152	326428
CW32	11786	51975	20535	56101	44216	55114	17457	7207	6500	50910	333879
CW33	12224	53594	20597	58581	46747	56680	18364	7446	6687	53204	346870
CW34	11848	51674	20214	57029	46340	55725	18027	7347	6648	51102	338023
CW35	12120	51536	20046	57570	46219	56792	18222	7278	6698	51103	339650
CW36	12183	53931	20226	57142	46538	56309	18066	7477	6623	51230	341816
CW37	11904	51739	19375	57377	45654	57495	17984	7229	6641	49382	336882
CW38	11404	48787	19022	54996	44238	55227	16823	7158	6474	48459	324259

## Sheet: Table S1d
Table S1d: Sequence coverage evaluated by comparison with BAC clones sequenced by Sanger technology.
BAC	TE length (bp)	NH231(9311)	TE length (bp)	Identity	Loss TE length
AAAA02022467.1	77554	Chr7:26875308-26682962	70742	0.99589	-0.0878356
AAAA02014784.1	39572	Chr4:33760044-33591096	27212	0.99637	-0.312342
AAAA02021026.1	38040	Chr7:1053665-1218414	35016	0.99898	-0.0794953
AAAA02022617.1	40244	Chr7:28723228-28561075	42806	0.99559	0.0636617
AAAA02007482.1	46091	Chr2:35573614-35412394	43402	0.99362	-0.0583411
AAAA02001065.1	65829	Chr1:10810016-10651958	70704	0.99086	0.0740555
AAAA02017731.1	28901	Chr5:27695477-27547691	25628	0.99829	-0.113249
AAAA02008402.1	28365	Chr3:10570702-10716026	27759	0.9961	-0.0213644
AAAA02015061.1	37157	Chr4:36892383-36756284	37210	0.99696	0.00142638
AAAA02020686.1	42874	Chr6:29132576-29268386	43064	0.99602	0.00443159
AAAA02004559.1	33243	Chr1:41954392-41819687	38593	0.9954	0.160936
AAAA02003732.1	35888	Chr1:31338872-31204297	36116	0.99676	0.0063531
AAAA02004628.1	43021	Chr1:42946173-42816793	41832	0.99538	-0.0276377
AAAA02018103.1	14359	Chr6:2156996-2284962	15850	0.9974	0.103837
AAAA02021902.1	70744	Chr7:17152942-17031955	72322	0.98987	0.0223058
AAAA02025589.1	62649	Chr8:24327741-24197546	67743	0.99228	0.0813102
AAAA02016144.1	77542	Chr5:9073096-8948076	77596	0.99254	0.000696397
AAAA02007544.1	29014	Chr2:33839163-33714353	39528	0.98903	0.362377
AAAA02010127.1	54263	Chr3:21803147-21940493	59571	0.9957	0.0978199
AAAA02032635.1	20117	Chr11:20440903-20572432	20338	0.99768	0.0109857
AAAA02006473.1	39293	Chr2:30674991-30578965	36408	0.99196	-0.0734227
AAAA02023235.1	15457	Chr8:5203447-5110121	16483	0.99776	0.0663777
AAAA02017200.1	24405	Chr5:25780413-25686318	24742	0.99273	0.0138086
AAAA02010835.1	21395	Chr3:29940933-30031610	19736	0.99625	-0.0775415
AAAA02003990.1	28229	Chr1:34593386-34501903	24774	0.99414	-0.122392
AAAA02005413.1	14778	Chr2:3290687-3200885	16035	0.99834	0.0850589
AAAA02027766.1	38498	Chr9:20354763-20432889	35873	0.99442	-0.0681854
AAAA02011393.1	9638	Chr3:24179117-24257182	8794	0.99689	-0.08757
AAAA02006393.1	24829	Chr2:20581680-20503966	25261	0.99473	0.017399
AAAA02011224.1	9762	Chr3:35978199-35900872	10716	0.99593	0.0977259
AAAA02013270.1	39293	Chr4:18306692-18384005	39188	0.9958	-0.00267223
AAAA02027894.1	14064	Chr9:22138677-22214436	13738	0.99779	-0.0231797
AAAA02006489.1	42709	Chr2:37715659-37638256	40492	0.99246	-0.0519094
AAAA02034198.1	35640	Chr12:12769449-12846214	38604	0.99103	0.083165
AAAA02022237.1	15031	Chr7:17172274-17095397	14682	0.99831	-0.0232187
AAAA02015331.1	21800	Chr5:2012015-2088740	23546	0.98396	0.0800917
AAAA02007509.1	10492	Chr2:36454568-36378285	10610	0.99844	0.0112467
AAAA02010780.1	28767	Chr3:22668951-22746660	34833	0.9961	0.210867
BAC(Bacterial Artificial Chromosome)
Length (BAC clones)
Loss TE length%=(BAC TE length/NH231 TE length)/BAC TE length
These BAC clones were sequenced by Sanger(Yu, J. et al. A draft sequence of the rice genome (Oryza sativa L. ssp indica). Science 296, 79-92, doi:10.1126/science.1068037 (2002).)

## Sheet: Table S1e
Table S1e: Verification of TE variation.
Chr	Position	Type	TE length/bp	Accession	ONT bam verification	TE-type
Chr1	1002148	Insertion	606	NH011	YES	DTA
Chr1	3484301	Insertion	5008	NH016	YES	Gypsy
Chr1	7618056	Insertion	1396	NH116	YES	CACTG_CACTG
Chr1	8670389	Insertion	173	CW16	YES	Gypsy
Chr1	8800662	Insertion	548	NH054	YES	MULE
Chr1	8906345	Insertion	12681	CW31	YES	Gypsy
Chr1	11989011	Insertion	7042	NH019	YES	Gypsy
Chr1	12273570	Deletion	80	CW16	YES	Helitron
Chr1	13388417	Insertion	3780	CW13	YES	Gypsy
Chr1	14007401	Deletion	1088	NH048	YES	Copia
Chr1	14628378	Insertion	231	CW06	YES	Tourist
Chr1	14628629	Insertion	328	CW06	YES	PILE
Chr1	18679191	Deletion	3427	CW06	YES	Gypsy
Chr1	18778829	Insertion	236	NH194	YES	Stowaway
Chr1	18865315	Insertion	234	NH065	YES	Gypsy
Chr1	21204443	Deletion	18858	NH001	NO	Copia_Gypsy
Chr1	21643949	Deletion	12897	NH218	YES	Gypsy
Chr1	22381679	Deletion	922	NH247	YES	Helitron
Chr1	22900395	Insertion	8314	NH144	YES	Gypsy
Chr1	23420025	Insertion	8234	NH232	YES	Gypsy
Chr1	23512571	Insertion	2970	NH155	YES	Gypsy
Chr1	24698672	Deletion	150	NH133	YES	Tourist
Chr1	24860427	Insertion	359	NH011	YES	Gypsy
Chr1	25863610	Insertion	659	CW34	YES	DTA
Chr1	26237776	Insertion	3927	CW03	YES	Gypsy
Chr1	26868172	Insertion	1159	CW06	YES	Gypsy
Chr1	30655690	Insertion	7259	NH189	YES	Gypsy
Chr1	30889723	Insertion	265	CW09	YES	Tourist
Chr1	31328680	Insertion	240	NH263	YES	Stowaway
Chr1	32308984	Insertion	7866	NH001	YES	Gypsy
Chr1	33031197	Insertion	2898	NH045	YES	Gypsy
Chr1	33839713	Insertion	224	NH026	YES	DTT_unknown
Chr1	35249440	Insertion	84	NH189	YES	Copia
Chr1	35574657	Insertion	2895	NH150	YES	Gypsy
Chr1	35574744	Insertion	3886	NH129	YES	Gypsy
Chr1	35634829	Insertion	1051	NH218	YES	LTR/TRIM
Chr1	36205680	Insertion	12566	NH150	YES	Gypsy
Chr1	36298794	Insertion	649	CW21	YES	PILE
Chr1	38041175	Insertion	16762	NH067	YES	Gypsy
Chr1	38244220	Deletion	82	NH157	YES	Tourist
Chr1	40513741	Insertion	9253	NH223	YES	Gypsy
Chr1	41148888	Insertion	264	NH025	YES	Tourist
Chr1	42212678	Insertion	1051	CW01	YES	CACTG
Chr10	3582182	Insertion	222	NH011	YES	Tourist
Chr10	7580837	Insertion	12224	NH008	YES	Gypsy
Chr10	7675042	Insertion	11475	CW33	YES	CACTG
Chr10	9873385	Deletion	92	NH007	YES	Copia
Chr10	10109753	Insertion	351	NH007	YES	PILE
Chr10	10270575	Insertion	5141	NH042	YES	Gypsy
Chr10	13750446	Insertion	768	CW34	YES	LTR/TRIM
Chr10	16787608	Insertion	4521	NH119	YES	MULE
Chr10	19226246	Deletion	1432	NH116	YES	MULE
Chr10	22786472	Insertion	6839	NH010	YES	Gypsy
Chr10	23096934	Insertion	4194	NH159	YES	Copia
Chr11	7332520	Insertion	6432	NH034	YES	Copia
Chr11	8472795	Insertion	11622	CW19	YES	CACTA_LTR_Helitron
Chr11	9760902	Insertion	11269	NH083	YES	Gypsy
Chr11	10065759	Insertion	238	CW08	YES	DTT
Chr11	10407470	Deletion	262	NH212	YES	Gypsy
Chr11	11436711	Deletion	5169	NH002	YES	POLE
Chr11	13238398	Insertion	238	NH190	YES	CACTA
Chr11	13279908	Insertion	7777	NH202	YES	MULE_DTC_MITE
Chr11	13514609	Deletion	1155	NH189	YES	Gypsy
Chr11	17106568	Insertion	11530	NH243	YES	Gypsy
Chr11	17441743	Insertion	631	NH216	YES	Gypsy
Chr11	18768220	Deletion	126	NH007	YES	DTT
Chr11	25124586	Insertion	167	NH017	YES	MULE
Chr11	25566514	Insertion	5240	NH042	YES	Gypsy_Helitron
Chr12	1185746	Insertion	17724	NH021	YES	Gypsy
Chr12	1368433	Insertion	188	NH010	YES	DTA
Chr12	2785206	Insertion	5109	CW01	YES	Copia
Chr12	3080410	Insertion	203	NH203	YES	MULE
Chr12	6221202	Deletion	2657	NH001	YES	Helitron
Chr12	8184826	Insertion	496	NH132	YES	MULE
Chr12	9437628	Insertion	244	NH066	YES	Helitron_Tourist
Chr12	9762240	Insertion	901	NH224	NO	Gypsy
Chr12	19113982	Insertion	12754	NH019	YES	Gypsy
Chr12	19335871	Insertion	11695	NH010	YES	CACTG_Helitron
Chr12	20017403	Insertion	830	CW03	YES	Helitron_Helitron
Chr12	20954846	Insertion	2966	NH010	YES	Gypsy
Chr12	21753580	Insertion	2078	NH144	NO	MULE
Chr12	22702076	Deletion	3453	NH174	YES	Gypsy_LTR/unknown
Chr12	23426786	Insertion	274	NH171	YES	Tourist
Chr12	26538940	Insertion	925	CW01	YES	CACTA
Chr12	26608687	Deletion	210	NH205	YES	Stowaway_DTM
Chr12	27044063	Insertion	222	NH171	YES	Stowaway
Chr12	27333172	Insertion	2494	NH131	YES	Gypsy
Chr2	1094867	Deletion	546	CW03	YES	MULE
Chr2	2466992	Insertion	3222	NH082	YES	Gypsy
Chr2	3529100	Insertion	5143	CW22	YES	Gypsy
Chr2	4567337	Insertion	157	CW03	YES	Helitron
Chr2	6312396	Insertion	3270	NH021	YES	Gypsy
Chr2	7161242	Insertion	5158	NH066	YES	Helitron_Tourist
Chr2	7484406	Insertion	392	NH084	YES	MULE
Chr2	10134064	Insertion	2253	NH080	YES	Gypsy
Chr2	29507466	Insertion	240	CW01	YES	Tourist
Chr2	29564436	Deletion	1020	CW01	NO	Helitron_Helitron
Chr2	30368107	Insertion	142	CW13	YES	Stowaway
Chr2	31726818	Insertion	11258	CW01	YES	CACTG
Chr3	6597283	Deletion	9851	CW02	YES	MULE_unknown
Chr3	6886182	Insertion	199	CW05	YES	MITE
Chr3	9396946	Insertion	3912	NH229	YES	Gypsy_LTR/unknown
Chr3	9487755	Insertion	254	CW33	YES	Tourist
Chr3	9542435	Insertion	1120	CW05	YES	Helitron
Chr3	13340439	Deletion	752	NH080	YES	Gypsy
Chr3	16521326	Insertion	2923	NH080	YES	Gypsy
Chr3	16818873	Deletion	186	NH010	YES	Copia
Chr3	19793646	Insertion	3370	NH082	YES	Gypsy
Chr3	20470517	Insertion	3063	NH017	YES	Gypsy
Chr3	21065519	Insertion	239	NH007	YES	Stowaway
Chr3	22062898	Insertion	393	NH007	YES	Gypsy
Chr3	27521307	Insertion	4818	CW06	YES	Copia
Chr3	27804889	Insertion	166	NH010	YES	MULE
Chr3	27876954	Insertion	389	NH008	YES	MULE
Chr3	30049642	Insertion	2192	CW35	YES	Helitron
Chr3	30399573	Insertion	984	NH013	YES	Copia
Chr3	31620172	Insertion	11864	CW06	YES	Gypsy
Chr3	33659988	Insertion	1918	NH024	YES	Helitron_Gypsy
Chr3	34377775	Insertion	249	NH006	YES	Tourist
Chr3	35839056	Insertion	3691	CW32	YES	DTA
Chr4	1412285	Insertion	338	NH008	YES	Copia
Chr4	11332471	Insertion	12702	NH009	YES	Gypsy
Chr4	13333475	Deletion	3661	NH014	YES	Copia
Chr4	14631287	Insertion	2847	CW33	YES	Gypsy
Chr4	15831300	Insertion	574	NH067	YES	MULE
Chr4	17923465	Insertion	241	NH066	YES	Stowaway
Chr4	17927432	Insertion	337	CW01	YES	Tourist
Chr4	18568785	Insertion	848	NH066	YES	Gypsy_DTA
Chr4	23379928	Insertion	7656	NH027	YES	MULE_DTC
Chr4	23901673	Insertion	265	NH202	YES	Copia
Chr4	27572103	Insertion	222	NH087	YES	Tourist
Chr4	29452984	Insertion	7463	CW01	YES	MULE_Gypsy
Chr5	1717295	Deletion	157	NH231	YES	Tourist
Chr5	3555500	Insertion	133	NH193	YES	Gypsy
Chr5	4748793	Insertion	6350	NH006	YES	Copia
Chr5	7622445	Insertion	841	NH159	YES	Gypsy
Chr5	12369783	Insertion	4413	NH041	YES	Gypsy
Chr5	14613004	Insertion	4396	NH040	YES	Gypsy
Chr5	15930760	Insertion	2976	NH082	YES	Gypsy
Chr5	16640436	Deletion	821	NH080	YES	CACTA
Chr5	17518575	Deletion	641	NH001	YES	Helitron
Chr5	17668444	Insertion	311	CW17	NO	CACTG
Chr5	19789935	Deletion	146	NH026	YES	Helitron
Chr5	22903521	Insertion	4882	NH028	YES	Copia
Chr5	23617182	Insertion	264	NH075	YES	Tourist
Chr5	24260106	Deletion	81	NH207	YES	MULE
Chr5	26818122	Insertion	262	CW01	YES	Stowaway
Chr6	769914	Deletion	266	NH158	YES	Gypsy
Chr6	1720786	Insertion	224	NH116	YES	LTR
Chr6	4385709	Insertion	212	CW07	YES	DTT_Helitron
Chr6	4787584	Deletion	1829	CW10	YES	MULE_Helitron
Chr6	5041536	Insertion	12645	NH220	YES	Gypsy
Chr6	5374731	Insertion	604	NH009	YES	DTA
Chr6	8430867	Insertion	359	NH149	YES	Gypsy
Chr6	10899476	Insertion	124	NH221	YES	Helitron
Chr6	15347323	Insertion	122	NH231	YES	Gypsy
Chr6	22073915	Insertion	4466	CW35	YES	DTC_CACTA
Chr6	22661197	Insertion	212	NH151	YES	Stowaway
Chr6	23398403	Insertion	447	CW01	YES	Gypsy
Chr6	27329460	Insertion	4377	NH223	YES	Gypsy
Chr6	28381802	Insertion	10297	NH152	YES	Copia
Chr6	28818055	Insertion	509	CW01	YES	DTA
Chr7	8176123	Deletion	7347	CW36	YES	Gypsy
Chr7	9041227	Insertion	15573	NH220	YES	Gypsy
Chr7	21269835	Insertion	3934	NH018	YES	Gypsy
Chr7	21707341	Insertion	399	NH213	YES	MULE
Chr7	22348629	Insertion	150	NH089	YES	MULE
Chr7	22655685	Insertion	12189	CW19	YES	Gypsy
Chr7	22760687	Insertion	340	CW17	YES	Gypsy
Chr7	22938070	Insertion	150	CW33	YES	MULE
Chr7	24693722	Insertion	10448	NH007	YES	Gypsy
Chr7	24783863	Insertion	11587	NH018	YES	Gypsy
Chr7	24917696	Insertion	989	NH042	YES	POLE
Chr7	25573093	Deletion	6426	CW09	YES	Copia
Chr7	26357512	Insertion	5283	NH140	YES	Copia
Chr7	27645248	Insertion	12650	NH083	YES	Gypsy
Chr7	27891980	Insertion	5176	CW02	YES	Gypsy
Chr8	225954	Insertion	251	NH025	YES	Tourist
Chr8	578594	Deletion	92	NH094	YES	MULE
Chr8	704322	Insertion	222	NH021	YES	Tourist
Chr8	1220704	Insertion	1691	NH081	YES	Copia
Chr8	3594155	Insertion	334	NH026	YES	Tourist
Chr8	3982579	Insertion	129	NH229	YES	LTR/TRIM
Chr8	4305656	Insertion	129	NH192	YES	SINE
Chr8	5237138	Deletion	265	NH229	YES	Tourist
Chr8	8117643	Insertion	6407	NH241	YES	Copia
Chr8	8399521	Insertion	1129	NH061	YES	Gypsy
Chr8	8721635	Insertion	12138	CW09	YES	Gypsy
Chr8	11324552	Insertion	10579	NH017	YES	CACTA
Chr8	11830829	Insertion	1523	NH089	YES	Gypsy
Chr8	14032751	Deletion	1657	NH237	YES	Gypsy
Chr8	15224976	Insertion	1060	NH077	YES	Gypsy
Chr8	22085733	Insertion	663	CW08	YES	CACTA
Chr8	23015868	Deletion	107	NH045	YES	CACTA
Chr8	24570183	Insertion	96	NH018	YES	Copia
Chr8	27449554	Deletion	143	NH133	YES	Tourist
Chr9	1168464	Insertion	1391	NH012	YES	MULE_Gypsy
Chr9	6122348	Insertion	1144	NH227	YES	CACTG
Chr9	6785334	Insertion	2932	NH227	YES	Gypsy
Chr9	10147612	Deletion	177	NH014	YES	Tourist_Helitron

## Sheet: Table S1f
Table S1f: The primers list used in this study.
#Num	#Chr	Position	TE length/bp	Type	Accession	Prime	PCR verification
S1	Chr1	18865315	234	INS	NH065	F1:GCTATACTACAGATCAAGCAGT;R1:TCTACCTATCTGCTCGCATGTG	YES
S2	Chr10	10109753	351	INS	NH007	F1:CATGTGGTTTATTGAAACACT;R1:TCACAATGCTTCCTACCCAGTA	YES
S3	Chr11	18768220	126	DEL	NH007	F1:TATGACCAGGGGCGGAGACA;R1:TAGAGATGCTACTTCGGCAC	YES
S4	Chr10	9873385	92	DEL	NH007	F1:ATCAACCAGACGGGTATGTACTAG;R1:GAGTCACTATACCCTTCCAGTACT	YES
S5	Chr9	10147612	177	DEL	NH014	F1:AGACCTTCATAAAGAAATATCAG;R1:CTGCGTCAACTATGGCTACA	YES
S6	Chr9	5174538	334	DEL	NH007	F1:TTCACCCCTCCTCTAGTCGA;R1:ACAGGCCGGTAACAATCAGA	YES
S7	Chr7	6910366	227	INS	NH012	F1:ATGCCACGTCTATTTTATGATGC;R1:GTATCAGTGAGCAGGTTCACT	YES
S8	Chr5	28808849	113	DEL	NH033	F1:CTGCGCTGTAAGTGTCTGTC;R1:ACTCGTGTTATCTCTAACTCGAC	YES
S9	Chr10	3582182	222	INS	NH011	F1:ATCATTACGATTCCGAACGCACGT;R1:TGCATCACTGTGTCGTCGTG	YES
S10	Chr4	839610	244	DEL	NH006	F1:CACCCTGTCATATGCACACG;R1:CAGAGTCTGGCCCACTGTTA	YES
S11	Chr9	5174538	334	DEL	NH007	F1:TTCACCCCTCCTCTAGTCGA;R1:ACAGGCCGGTAACAATCAGA	YES
S12	Chr4	363411	239	DEL	NH006	F1:CTGACAAAGATATGCCGGCC;R1:AACGGGCTACAGAAACTCCA	YES
LOC25820	Chr1	14628629	328	INS	NH243	F1:TTTGCACACTTGGGAGGTTG;R1:TGTTGTAGCCTGGTCAAATGG	NO
Note: YES indicates that this TE variation was verified as ture by PCR. NO indicates that this TE variation was verified as false by PCR.

## Sheet: Table S1g
Table S1g: Insertion time of Helitron in MYB61 promoter.
Accession	Copy_name	Chr	Star	End	Insertion time(Mya)
CW12	Copy1	Chr1	11305876	11306852	0.08
CW13	Copy1	Chr1	11140252	11141228	0.04
CW18	Copy1	Chr1	11423905	11424838	0.37
NH002	Copy1	Chr1	10244128	10245104	0
NH003	Copy1	Chr1	10353356	10354332	0
NH005	Copy1	Chr1	10340168	10341144	0
NH013	Copy1	Chr1	10135762	10136738	0
NH016	Copy1	Chr1	10307005	10307981	0
NH017	Copy1	Chr1	10533510	10534486	0
NH022	Copy1	Chr1	10431404	10432380	0.04
NH030	Copy1	Chr1	10306225	10307201	0
NH033	Copy1	Chr1	10621301	10622277	0
NH034	Copy1	Chr1	10606242	10607218	0
NH038	Copy1	Chr1	10245023	10245999	0
NH039	Copy1	Chr1	10162892	10163869	0
NH040	Copy1	Chr1	10247591	10248567	0
NH041	Copy1	Chr1	10379159	10380135	0
NH042	Copy1	Chr1	10592975	10593938	0.77
NH046	Copy1	Chr1	10191450	10192426	0
NH047	Copy1	Chr1	10295507	10296483	0
NH048	Copy1	Chr1	10147147	10148123	0
NH060	Copy1	Chr1	10085362	10086338	0
NH061	Copy1	Chr1	10256308	10257284	0
NH061	Copy2	Chr1	10082583	10083553	0.12
NH062	Copy1	Chr1	10040928	10041904	0
NH062	Copy2	Chr1	10192570	10193546	0
NH072	Copy1	Chr1	10162673	10163649	0
NH087	Copy1	Chr1	10405340	10406316	0
NH089	Copy1	Chr1	10218386	10219362	0
NH089	Copy2	Chr1	10370127	10371102	0
NH096	Copy1	Chr1	10357049	10358025	0
NH096	Copy2	Chr1	10205328	10206303	0
NH117	Copy1	Chr1	10266052	10267028	0
NH117	Copy2	Chr1	10417762	10418738	0
NH119	Copy1	Chr1	10360655	10361631	0
NH125	Copy1	Chr1	10180090	10181066	0
NH125	Copy2	Chr1	10331951	10332927	0
NH131	Copy1	Chr1	10580266	10581242	0
NH135	Copy1	Chr1	10305620	10306596	0
NH137	Copy1	Chr1	10241831	10242807	0
NH138	Copy1	Chr1	10171295	10172271	0
NH141	Copy1	Chr1	10157069	10158046	0
NH142	Copy1	Chr1	10045282	10046258	0
NH142	Copy2	Chr1	10197008	10197984	0
NH145	Copy1	Chr1	10238042	10239019	0
NH146	Copy1	Chr1	10228831	10229808	0
NH147	Copy1	Chr1	10098164	10099140	0
NH147	Copy2	Chr1	10249735	10250710	0.08
NH148	Copy1	Chr1	10111049	10112025	0
NH148	Copy2	Chr1	10262814	10263790	0
NH149	Copy1	Chr1	10138619	10139595	0
NH152	Copy1	Chr1	10218980	10219956	0
NH155	Copy1	Chr1	10361076	10362052	0
NH156	Copy1	Chr1	10165143	10166119	0
NH164	Copy1	Chr1	10532187	10533163	0
NH171	Copy1	Chr1	10321464	10322440	0.04
NH171	Copy2	Chr1	10473116	10474091	0
NH175	Copy1	Chr1	10171940	10172916	0
NH175	Copy2	Chr1	10334339	10335315	0
NH176	Copy1	Chr1	10559354	10560330	0
NH189	Copy1	Chr1	10347296	10348272	0
NH191	Copy1	Chr1	10196956	10197932	0
NH192	Copy1	Chr1	10276223	10277198	0
NH193	Copy1	Chr1	10759431	10760407	0
NH201	Copy1	Chr1	10172181	10173157	0
NH204	Copy1	Chr1	10227207	10228183	0
NH205	Copy1	Chr1	10706204	10707180	0
NH205	Copy2	Chr1	10857943	10858919	0
NH212	Copy1	Chr1	10591914	10592890	0
NH221	Copy1	Chr1	10277882	10278859	0
NH232	Copy1	Chr1	10243116	10244092	0
NH238	Copy1	Chr1	10328552	10329528	0.08
NH240	Copy1	Chr1	10283743	10284719	0
NH242	Copy1	Chr1	10162089	10163065	0
NH253	Copy1	Chr1	10556830	10557806	0
NH253	Copy2	Chr1	10708868	10709844	0
NH254	Copy1	Chr1	10348388	10349364	0
NH254	Copy2	Chr1	10500260	10501236	0.04
NH255	Copy1	Chr1	10301106	10302082	0
NIP	Copy1	Chr1	10219865	10220841	0
*Note: Mya refer to million years ago.

## Sheet: Table S1h
Table S1h: Gene ontology analyses of genes containing many more or no TE numbers.
Class	GO_Name	Hits Genes Counts InSelected Set	GO_ID	Hits genes counts	Corrected p-value	Number of TE near gene
Molecular function	structural molecule activity	185	GO:0005198	515	3.81591e-10	Top 5%
Cellular component	ribosome	177	GO:0005840	480	1.36755e-10	Top 5%
Cellular component	thylakoid	194	GO:0009579	559	3.00691e-09	Top 5%
Cellular component	non-membrane-bounded organelle	267	GO:0043228	922	0.000160751	Top 5%
Cellular component	intracellular non-membrane-bounded organelle	267	GO:0043232	922	0.000160751	Top 5%
Cellular component	plastid	857	GO:0009536	3314	0.000126733	Top 5%
Biological process	photosynthesis	113	GO:0015979	233	1.02918e-13	Top 5%
Biological process	translation	221	GO:0006412	668	3.39675e-08	Top 5%
Biological process	organic substance biosynthetic process	221	GO:1901576	668	3.39675e-08	Top 5%
Biological process	peptide biosynthetic process	221	GO:0043043	668	3.39675e-08	Top 5%
Biological process	cellular amide metabolic process	221	GO:0043603	668	3.39675e-08	Top 5%
Biological process	amide biosynthetic process	221	GO:0043604	668	3.39675e-08	Top 5%
Biological process	cellular macromolecule biosynthetic process	221	GO:0034645	668	3.39675e-08	Top 5%
Biological process	macromolecule biosynthetic process	221	GO:0009059	668	3.39675e-08	Top 5%
Biological process	peptide metabolic process	221	GO:0006518	668	3.39675e-08	Top 5%
Biological process	cellular biosynthetic process	221	GO:0044249	668	3.39675e-08	Top 5%
Biological process	organonitrogen compound biosynthetic process	221	GO:1901566	668	3.39675e-08	Top 5%
Biological process	cellular nitrogen compound biosynthetic process	221	GO:0044271	668	3.39675e-08	Top 5%
Biological process	gene expression	252	GO:0010467	795	3.26374e-08	Top 5%
Biological process	cellular metabolic process	1885	GO:0044237	7489	6.86753e-08	Top 5%
Biological process	generation of precursor metabolites and energy	112	GO:0006091	329	1.58377e-05	Top 5%
Biological process	cellular macromolecule metabolic process	1008	GO:0044260	3945	5.51958e-05	Top 5%
Biological process	cellular protein metabolic process	911	GO:0044267	3565	0.0001551	Top 5%
Biological process	cellular nitrogen compound metabolic process	1094	GO:0034641	4406	0.00222987	Top 5%
Biological process	cell death	109	GO:0008219	364	0.00555289	Top 5%
Biological process	nitrogen compound metabolic process	1918	GO:0006807	7971	0.0061258	Top 5%
Biological process	macromolecule metabolic process	1196	GO:0043170	4893	0.00987442	Top 5%
Biological process	protein metabolic process	1085	GO:0019538	4453	0.0223714	Top 5%
Biological process	organonitrogen compound metabolic process	1085	GO:1901564	4453	0.0223714	Top 5%
Molecular function	catalytic activity	587	GO:0003824	9809	1.69105e-10	NO
Molecular function	transporter activity	103	GO:0005215	1450	0.00103144	NO
Molecular function	transferase activity	234	GO:0016740	3901	0.00232996	NO
Molecular function	hydrolase activity	186	GO:0016787	3017	0.00234766	NO
Molecular function	transferring phosphorus-containing groups	128	GO:0016772	2008	0.00548387	NO
Molecular function	kinase activity	128	GO:0016301	2008	0.00548387	NO
Molecular function	small molecule binding	169	GO:0036094	2904	0.0304283	NO
Molecular function	oxygen binding	27	GO:0019825	345	0.0452964	NO
Cellular component	cell periphery	239	GO:0071944	3833	0.00123577	NO
Cellular component	cell wall	74	GO:0005618	944	0.00106512	NO
Cellular component	external encapsulating structure	74	GO:0030312	954	0.000994734	NO
Cellular component	obsolete cell	169	GO:0005623	2701	0.00516336	NO
Biological process	lipid metabolic process	81	GO:0006629	984	0.000189475	NO
Biological process	metabolic process	742	GO:0008152	14160	0.00810861	NO
Biological process	response to stress	217	GO:0006950	3611	0.00862347	NO
Biological process	response to biotic stimulus	77	GO:0009607	1076	0.00894787	NO
Biological process	response to stimulus	331	GO:0050896	5848	0.00826004	NO
Biological process	response to abiotic stimulus	135	GO:0009628	2191	0.0291712	NO
Biological process	carbohydrate metabolic process	66	GO:0005975	972	0.047283	NO
*Top 5% and NO respectively refer to the selected genes(ranking the top 5% TE numbers near gene)and the genes containing no TE.
